# Supplementary material for: Mice lacking galectin-3 (Lgals3) function have decreased home cage movement
Source: BMC Neurosci. 2018 May 2;19:27. doi: 10.1186/s12868-018-0428-x (PMC5930520; doi:10.1186/s12868-018-0428-x)
Supplement: Supplementary file 1 — Additional file 1: Table 1. Lgals3−/− and WT behavioral metrics. Column 1 lists the abbreviation for each behavior, Column 2 lists the overall behavioral assay class, Column 3 provides a brief description of the behavior, Column 4 is an index. Columns 5 and Column 6 list mean values for each behavior, control and Lgals3−/− respectively. Columns 7–25 list results for each test by individual mouse. Control mice are listed in columns 7–16; Lgals3−/− mice are listed in columns 17–25. Columns 26, 28, and 30 provide unadjusted p values calculated by Mann–Whitney, Student’s t test, and fold change (B) methods. Columns 27 and 29 provide p values adjusted by false discovery rate (FDR) for Mann–Whitney (column 27) and Student’s t test (column 29). Column 31 lists the behavioral fold change. Labeled spreadsheet tabs correspond to 2–3 months old and 6–7 month old cohorts, respectively. [file 12868_2018_428_MOESM1_ESM.xls]

## Sheet: 2-3 mo
BEHAVIOR	class	definition	index	Avg Control	Avg Test	M6510	M6512	M6514	M6516	M6518	M6520	M6522	M6524	M6526	M6528	M6511	M6513	M6515	M6517	M6519	M6521	M6523	M6525	M6527	p (MW)	FDR (MW)	p (ttest)	FDR (ttest)	p (B)	B	Rank
AFL_avg_Chow_g	aggregate measures	mean 24 hour chow consumption (g)	1	3.51448	2.92973	3.35985	3.47037	3.38712	3	3.17153	2.91481	3.10093	2.76333	7.20185	2.775	3.25417	3.23106	3.11583	2.8963	2.71482	2.77051	3.03205	2.64167	3.04091	0.052055	0.00322	0.184764	0.278266	0.184764	0.262543	133
AFL_avg_DC_Chow_g	aggregate measures	mean dark cycle chow consumption (g)	2	3.10989	2.31328	3.00354	2.9439	3.11637	2.44086	2.78664	2.46769	2.5707	2.45828	6.93253	2.37841	2.59446	2.38249	2.36354	2.53283	2.06973	2.11019	2.41515	2.05902	2.36547	0.001805	0.003769	0.084949	0.259213	0.084949	0.426926	173
AFL_avg_LC_Chow_gkg	aggregate measures	mean light cycle chow consumption (g)	3	18.2514	26.3863	15.2173	22.9462	12.2191	24.0569	17.2842	22.4666	22.8648	13.4182	12.4841	19.5563	27.355	34.8395	30.8107	15.2078	30.6068	28.625	27.7975	24.3501	27.8753	0.002898	0.002017	0.003999	0.200461	0.003999	-0.531784	163
AFL_avg_Liquid_g	aggregate measures	mean 24 hour water intake (g)	4	4.37129	4.1135	3.53939	3.82037	3.70682	3.64231	4.47153	5.98333	6.57778	3.29167	5.34722	3.3325	4.2925	3.7553	3.44583	3.72963	3.43704	3.85513	4.05256	4.52879	5.59318	0.425053	0.007215	0.553393	0.512381	0.553393	0.087694	530
AFL_avg_DC_Liquid_g	aggregate measures	mean dark cycle water intake (g)	5	3.74529	3.2438	3.17302	3.22733	3.35875	3.00663	3.41918	4.95135	5.70085	2.86553	4.904	2.84623	3.34157	2.77786	2.663	3.25315	2.55098	3.02642	3.07395	3.53748	4.37431	0.172352	0.005068	0.194103	0.286189	0.194103	0.207392	188
AFL_avg_LC_Liquid_g	aggregate measures	mean light cycle water intake (g)	6	0.626006	0.869698	0.366373	0.593042	0.34807	0.635678	1.05235	1.03198	0.876924	0.426135	0.443222	0.486275	0.950929	0.977441	0.78283	0.476482	0.886062	0.82871	0.978612	0.991306	1.21888	0.037831	0.002953	0.036647	0.153093	0.036647	-0.474338	158
AFL_avg_Move_m	aggregate measures	mean 24 hour movement (m; locomotor and nonlocomotor)	7	744.648	552.899	558.519	545.205	533.8	761.495	945.637	901.982	703.537	683.215	1048.35	764.738	644.247	529.087	526.241	571.778	544.091	643.258	624.043	607.853	448.088	0.005665	0.002628	0.00629	0.105099	0.00629	0.429542	153
AFL_avg_DC_Move_m	aggregate measures	mean dark cycle movement (m;locomotor and nonlocomotor)	8	679.852	489.855	505.019	480.824	476.979	707.838	847.904	826.901	647.993	617.898	980.999	706.164	581.19	451.156	456.933	505.142	455.736	594.731	544.582	559.46	399.923	0.004554	0.002377	0.004954	0.158023	0.004954	0.472865	152
AFL_avg_LC_Move_m	aggregate measures	mean light cycle movement (m; locomotor and nolocomotor	9	64.7959	63.0437	53.5002	64.3808	56.8212	53.6568	97.7322	75.0817	55.5438	65.3172	67.3505	58.5742	63.0575	77.931	69.3087	66.6359	88.3556	48.527	79.461	48.3931	48.1655	0.425053	0.007201	0.794957	0.578755	0.794957	0.039549	151
TBA_DCLC_MeanPerAct	time budget	mean 24 hour percentage time mouse is active (feeding-drinking-movement)	10	42.7247	42.1658	39.2627	46.4803	41.9742	43.9196	44.9056	43.9798	42.2213	39.5666	46.8933	38.0436	44.2195	40.7458	39.5447	43.779	55.3624	40.6053	40.9537	45.958	40.6335	0.338792	0.006818	0.80459	0.576204	0.80459	0.018998	148
TBA_DCLC_MeanPerInact	time budget	mean 24 hour percentage mouse is inactive	11	57.2753	57.8342	60.7373	53.5197	58.0258	56.0804	55.0944	56.0202	57.7787	60.4334	53.1067	61.9564	55.7805	59.2542	60.4553	56.221	44.6376	59.3947	59.0463	54.042	59.3665	0.338792	0.006802	0.80459	0.577383	0.80459	-0.01401	258
TBA_DCLC_MeanPerStop	time budget	mean 24 hour percentage mouse not moving (all places within cage)	12	28.2923	30.2751	24.7284	33.7712	28.6575	33.134	29.148	27.4085	28.8786	26.1805	25.5095	25.5071	30.6553	29.2871	28.0591	30.199	42.5623	28.6243	29.9026	34.2947	27.9464	0.106147	0.004123	0.329062	0.386194	0.329062	-0.09772	286
TBA_DCLC_MeanPerStopAtHomeBase	time budget	mean 24 hour percentage mouse stopped at the home base (both long and short stops)	13	11.6954	12.5069	7.57836	8.6642	13.2579	18.2085	12.3953	6.67062	14.8921	8.94588	13.1418	13.1993	13.8857	11.1812	11.0438	10.9822	12.468	13.1682	12.4772	19.624	12.7951	0.454861	0.007391	0.596329	0.531114	0.596329	-0.09678	168
TBA_DCLC_MeanPerLongStopAtHomeBase	time budget	mean 24 hour percentage mouse has a long stop at the home base	14	8.10505	9.64496	5.07036	6.62886	9.62897	13.4104	8.67104	4.51304	10.6978	6.14937	8.40794	7.87273	11.4064	8.59849	8.71567	8.72865	10.181	10.0157	9.67359	13.8934	10.4795	0.052055	0.003197	0.189427	0.28286	0.189427	-0.250954	508
TBA_DCLC_MeanPerShortStopAtHomeBase	time budget	mean 24 hour percentage mouse has a short stop at the home base	15	3.59035	2.86191	2.508	2.03534	3.62895	4.7981	3.72429	2.15758	4.19437	2.79651	4.73381	5.32653	2.47931	2.58273	2.32811	2.25352	2.28704	3.15249	2.80364	5.73066	2.31561	0.120661	0.004344	0.160553	0.27483	0.160553	0.327144	138
TBA_DCLC_MeanPerStopAtFeeder	time budget	mean 24 hour percentage mouse stopped at feeder	16	3.92952	3.62382	4.85701	2.73426	5.12204	3.20292	4.06795	3.8466	3.61795	6.08047	3.67969	2.08634	2.92509	4.05441	1.89741	4.51411	3.27451	4.31278	4.07132	2.70354	5.0544	0.338792	0.006785	0.531111	0.509217	0.531111	0.116842	272
TBA_DCLC_MeanPerStopAtLickSpout	time budget	mean 24 hour percentage mouse stopped at lick spout	17	5.80258	6.60638	4.02072	14.0818	5.59987	4.87429	6.61702	7.16523	3.9173	4.55204	4.01009	3.18738	5.78708	6.58572	6.40099	6.61493	18.1253	4.18312	5.43282	4.61614	4.11874	0.213678	0.005508	0.633325	0.550103	0.633325	-0.187165	162
TBA_DCLC_MeanPerStopAtOther	time budget	mean 24 hour percentage mouse stopped at location other than home base-feeder-lick spout	18	6.86484	7.53801	8.27235	8.29094	4.67771	6.84826	6.06766	9.72605	6.45125	6.6021	4.67799	7.03409	8.05741	7.46577	8.71691	8.08776	8.6945	6.96024	7.92122	7.35097	5.97814	0.153745	0.004882	0.265346	0.33494	0.265346	-0.134958	183
TBA_DCLC_MeanPerGo	time budget	mean 24 hour percentage mouse spends in locomotion	19	4.62528	3.89155	4.04278	3.57329	3.1003	4.7271	4.69613	6.62581	4.0398	4.36679	5.73115	5.34963	4.43366	3.59771	3.90628	3.35938	4.06497	4.4515	3.94352	5.42736	3.10004	0.060612	0.00333	0.094296	0.262617	0.094296	0.249197	516
TBA_DCLC_MeanPerFeed	time budget	mean 24 hour percentage mouse spends feeding	20	9.19085	7.41029	9.70524	8.4556	9.64946	5.60265	10.3334	9.29339	8.71045	8.4793	14.9789	6.70018	8.57854	7.36914	6.94503	9.36432	8.28112	7.04491	6.46318	5.81634	8.83353	0.032011	0.002647	0.060961	0.216079	0.060961	0.310667	161
TBA_DCLC_MeanPerDrink	time budget	mean 24 hour percentage mouse spends drinking	21	0.616638	0.589553	0.786255	0.68014	0.566869	0.455848	0.728631	0.65214	0.592388	0.540062	0.673787	0.490261	0.55267	0.492187	0.63425	0.856319	0.454296	0.484738	0.646147	0.419664	0.753522	0.236338	0.005721	0.628816	0.547541	0.628816	0.064804	519
TBA_DCLC_MeanPerAct_DC	time budget	mean dark cycle percentage time mouse is active (feeding-drinking-movement)	22	69.5005	65.1904	65.0618	71.9638	66.3044	71.874	72.0701	70.5619	69.4624	64.3458	80.2914	63.069	67.8126	59.8279	60.3638	69.083	77.9958	64.6802	64.38	74.8859	63.7139	0.080986	0.003779	0.171881	0.272919	0.171881	0.092362	527
TBA_DCLC_MeanPerInact_DC	time budget	mean dark cycle percentage mouse is inactive	23	30.4995	34.8096	34.9382	28.0362	33.6956	28.126	27.9299	29.4381	30.5376	35.6542	19.7086	36.931	32.1874	40.1721	39.6362	30.917	22.0042	35.3198	35.62	25.1141	36.2861	0.080986	0.003758	0.171881	0.271689	0.171881	-0.190696	143
TBA_DCLC_MeanPerStop_DC	time budget	mean dark cycle percentage mouse not moving (all places within cage)	24	44.7452	46.2555	40.0967	51.2332	42.7901	53.9241	45.0833	42.8331	47.4401	41.1986	41.0534	41.7998	45.8839	42.7242	42.5852	46.6601	58.2901	45.6692	46.8481	55.5608	43.8217	0.192337	0.005232	0.565819	0.514385	0.565819	-0.047891	178
TBA_DCLC_MeanPerStopAtHomeBase_DC	time budget	mean dark cycle percentage mouse stopped at the home base (both long and short stops)	25	20.4967	21.8258	13.8162	13.4604	22.5229	33.1466	22.2053	10.9069	26.7188	15.3629	23.3194	23.5077	23.7728	19.7856	20.0544	19.7176	17.8582	23.5271	22.847	35.1866	22.0739	0.425053	0.007186	0.643933	0.553833	0.643933	-0.090644	166
TBA_DCLC_MeanPerLongStopAtHomeBase_DC	time budget	mean dark cycle percentage mouse has a long stop at the home base	26	13.8812	16.5501	9.16014	9.68068	15.8965	24.2766	15.1882	6.9939	18.9318	10.1645	14.7336	13.7864	19.1098	15.1363	15.7812	15.5359	13.6932	17.7845	17.6706	24.4519	17.8607	0.092938	0.003862	0.217048	0.296362	0.217048	-0.253702	181
TBA_DCLC_MeanPerShortStopAtHomeBase_DC	time budget	mean dark cycle percentage mouse has a short stop at the home base	27	6.61548	5.27576	4.65606	3.77973	6.62639	8.87001	7.01713	3.91299	7.78707	5.19841	8.58581	9.72123	4.66299	4.64937	4.2732	4.18169	4.16502	5.74254	5.17642	10.7347	4.21321	0.106147	0.004104	0.164176	0.27434	0.164176	0.326468	505
TBA_DCLC_MeanPerStopAtFeeder_DC	time budget	mean dark cycle percentage mouse stopped at feeder	28	7.058	6.19733	8.97267	4.76416	8.89706	5.62325	7.44418	7.00793	6.47802	10.9574	6.75764	3.67769	5.1067	6.599	3.03453	8.00845	5.59676	6.82628	7.24998	4.90073	8.18757	0.192337	0.005215	0.32018	0.380865	0.32018	0.187612	298
TBA_DCLC_MeanPerStopAtLickSpout_DC	time budget	mean dark cycle percentage mouse stopped at lick spout	29	4.09772	3.82561	1.59414	17.2647	2.3835	1.99809	3.64975	6.39177	1.94856	2.2795	2.12648	1.34066	1.65447	2.10267	2.84124	3.52825	18.2964	1.92756	1.65133	1.39967	2.05983	0.395668	0.007122	0.904321	0.613805	0.904321	0.099133	156
TBA_DCLC_MeanPerStopAtOther_DC	time budget	mean dark cycle percentage mouse stopped at location other than home base-feeder-lick spout	30	13.0928	14.4068	15.7137	15.7439	8.98665	13.1562	11.7841	18.5265	12.2947	12.5989	8.84984	13.2738	15.3499	14.2369	16.6551	15.4058	16.5387	13.3883	15.0997	14.0738	11.5004	0.136518	0.004542	0.248422	0.320493	0.248422	-0.137971	171
TBA_DCLC_MeanPerGo_DC	time budget	mean dark cycle percentage mouse spends in locomotion	31	8.0958	6.6323	6.97807	6.01688	5.42544	8.35436	8.10907	11.6286	7.09902	7.5754	10.2221	9.54909	7.66747	5.92352	6.50784	5.57088	6.53217	7.96588	6.5464	9.67333	5.35634	0.037831	0.002925	0.071979	0.233874	0.071979	0.287665	374
TBA_DCLC_MeanPerFeed_DC	time budget	mean dark cycle percentage mouse spends feeding	32	15.6707	11.428	16.6794	13.6325	17.1166	8.89002	17.8105	15.0769	13.9838	14.6903	27.875	10.9525	13.4657	10.4946	10.338	15.4653	12.529	10.3565	10.0642	9.04885	13.4382	0.008629	0.002325	0.025967	0.146972	0.025967	0.455504	541
TBA_DCLC_MeanPerDrink_DC	time budget	mean dark cycle percentage mouse spends drinking	33	0.988679	0.874652	1.30764	1.08121	0.972264	0.70554	1.0672	1.02346	0.939532	0.88149	1.14083	0.767617	0.795604	0.685593	0.932764	1.3866	0.644501	0.688676	0.921285	0.602936	1.09763	0.080986	0.003737	0.247277	0.323779	0.247277	0.176792	544
TBA_DCLC_MeanPerAct_LC	time budget	mean light cycle percentage time mouse is active (feeding-drinking-movement)	34	13.4959	17.0623	10.8588	18.6384	15.534	13.4443	16.1539	14.8312	12.4018	12.707	10.0142	10.3749	18.6147	20.1967	16.8016	15.4877	30.5497	14.4093	15.3092	14.6183	15.6103	0.052055	0.003173	0.087082	0.254652	0.087082	-0.338294	543
TBA_DCLC_MeanPerInact_LC	time budget	mean light cycle percentage mouse is inactive	35	86.5041	82.9377	89.1412	81.3616	84.466	86.5557	83.8461	85.1688	87.5982	87.293	89.9858	89.6251	81.3853	79.8033	83.1984	84.5123	69.4503	85.5907	84.6908	85.3817	84.3897	0.052055	0.00315	0.087082	0.252548	0.087082	0.060741	540
TBA_DCLC_MeanPerStop_LC	time budget	mean light cycle percentage mouse not moving (all places within cage)	36	10.2987	12.7843	7.67756	14.6591	13.3577	10.4024	12.1673	10.5552	8.51142	9.83106	8.29946	7.52563	13.9953	14.7635	12.0719	11.8529	25.1447	10.1523	11.2888	11.1849	10.5386	0.092938	0.003843	0.164987	0.274389	0.164987	-0.311911	388
TBA_DCLC_MeanPerStopAtHomeBase_LC	time budget	mean light cycle percentage mouse stopped at the home base (both long and short stops)	37	2.07524	2.21982	0.679881	3.58024	3.09298	1.8892	1.877	2.10587	1.93736	2.05003	1.81168	1.7282	2.97195	1.82377	0.999436	1.20229	6.14	1.87702	1.06248	2.66958	2.51392	0.366865	0.006979	0.796768	0.576486	0.796768	-0.097163	402
TBA_DCLC_MeanPerLongStopAtHomeBase_LC	time budget	mean light cycle percentage mouse has a long stop at the home base	38	1.80234	1.99786	0.554021	3.42171	2.7452	1.61219	1.64275	1.86858	1.66781	1.84421	1.37027	1.29664	2.90128	1.47616	0.805877	1.06157	5.92939	1.57407	0.860282	2.39172	2.26522	0.366865	0.006964	0.729035	0.567244	0.729035	-0.148586	366
TBA_DCLC_MeanPerShortStopAtHomeBase_LC	time budget	mean light cycle percentage mouse has a short stop at the home base	39	0.272906	0.221962	0.12586	0.158523	0.347776	0.277014	0.234242	0.237287	0.269551	0.205828	0.441419	0.431557	0.070666	0.347609	0.193559	0.140722	0.210605	0.302951	0.202198	0.277861	0.248704	0.172352	0.005051	0.239999	0.316611	0.239999	0.298092	416
TBA_DCLC_MeanPerStopAtFeeder_LC	time budget	mean light cycle percentage mouse stopped at feeder	40	0.507869	0.820845	0.32513	0.510213	0.999225	0.551551	0.508585	0.372442	0.448348	0.764703	0.296092	0.302403	0.594345	1.28005	0.633565	0.598497	0.751048	1.63851	0.554008	0.344531	1.65692	0.044487	0.002996	0.09881	0.264684	0.09881	-0.692652	415
TBA_DCLC_MeanPerStopAtLickSpout_LC	time budget	mean light cycle percentage mouse stopped at lick spout	41	7.68544	9.70815	6.66583	10.5062	9.23287	7.95308	9.75521	8.05735	6.12164	6.99383	6.1652	5.40322	10.4282	11.6044	10.3915	10.0131	18.1626	6.63032	9.6083	8.15823	6.34532	0.080986	0.003716	0.124012	0.266977	0.124012	-0.337067	380
TBA_DCLC_MeanPerStopAtOther_LC	time budget	mean light cycle percentage mouse stopped at location other than home base-feeder-lick spout	42	0.030127	0.035466	0.006726	0.062444	0.032636	0.008532	0.026536	0.019521	0.004078	0.022497	0.026486	0.091811	0.000739	0.055213	0.047456	0.039025	0.091037	0.006455	0.064052	0.012513	0.02245	0.425053	0.007172	0.677222	0.556546	0.677222	-0.235387	367
TBA_DCLC_MeanPerGo_LC	time budget	mean light cycle percentage mouse spends in locomotion	43	0.822164	0.899904	0.807298	0.860178	0.579489	0.795922	1.10001	1.12977	0.647821	0.876143	0.744989	0.680026	0.892955	1.08022	1.06977	0.912064	1.35157	0.598064	1.0888	0.813356	0.659244	0.260261	0.005955	0.443241	0.453465	0.443241	-0.130344	407
TBA_DCLC_MeanPerFeed_LC	time budget	mean light cycle percentage mouse spends feeding	44	2.16783	3.10076	2.16542	2.88149	1.48129	2.06434	2.51419	2.90406	3.0292	1.82802	0.812637	1.99769	3.43774	4.07183	3.35309	2.4676	3.80107	3.39493	2.59221	2.39707	4.021	0.012874	0.001991	0.014597	0.106715	0.014597	-0.516366	414
TBA_DCLC_MeanPerDrink_LC	time budget	mean light cycle percentage mouse spends drinking	45	0.208084	0.278881	0.208531	0.2376	0.115554	0.181708	0.37337	0.242143	0.213314	0.171825	0.157123	0.179668	0.290141	0.281959	0.306791	0.25511	0.253139	0.264281	0.343382	0.22304	0.391451	0.00701	0.002439	0.025064	0.144182	0.025064	-0.422485	365
TBA_DCLC_MeanPerActStop	time budget	mean dark and light cycle percentage mouse stopped (all locations) during the ACTIVE state only	46	66.3023	71.5251	62.9275	72.6248	68.2291	75.4502	64.7381	62.3724	68.4051	66.0786	55.1626	67.0341	69.1963	71.7172	70.9299	69.1606	76.8186	70.5184	73.0574	74.5353	68.4649	0.005665	0.00249	0.016006	0.110134	0.016006	-0.109391	381
TBA_DCLC_MeanPerActStopAtHomeBase	time budget	mean dark and light cycle percentage mouse stopped at the home base (both long and short stops) during the ACTIVE state only	47	27.4163	29.4582	19.0599	18.754	31.4707	41.4716	27.3618	15.3709	35.2248	22.537	28.1623	34.7496	31.2525	27.3037	27.6643	24.6594	22.402	32.3142	30.4279	42.5282	31.0574	0.366865	0.006948	0.533185	0.507049	0.533185	-0.103637	379
TBA_DCLC_MeanPerActLongStopAtHomeBase	time budget	mean dark and light cycle percentage mouse had a long stop at the home base during the ACTIVE state only	48	18.9278	22.5706	12.7088	14.3199	22.8379	30.466	19.0742	10.3753	25.2478	15.4764	18.0102	20.7616	25.6491	20.995	21.8239	19.4766	18.2835	24.5531	23.5546	30.0745	25.3475	0.052055	0.003128	0.136181	0.264021	0.136181	-0.25394	187
TBA_DCLC_MeanPerActShortStopAtHomeBase	time budget	mean dark and light cycle percentage mouse had a short stop at the home base during the ACTIVE state only	49	8.48846	6.88756	6.35118	4.43407	8.6328	11.0056	8.28764	4.99561	9.97696	7.06063	10.1521	13.988	5.60342	6.30868	5.84044	5.18271	4.11841	7.76113	6.8733	12.4537	5.70983	0.092938	0.003824	0.196524	0.287344	0.196524	0.30151	177
TBA_DCLC_MeanPerActStopAtFeeder	time budget	mean dark and light cycle percentage mouse stopped at the feeder during the ACTIVE state only	50	9.32616	8.7833	12.4687	5.90876	12.1623	7.32178	9.1966	8.82863	8.55465	15.294	8.07355	5.45264	6.64718	9.93411	4.8413	10.2538	5.9355	10.6043	9.84793	5.94273	12.4759	0.515075	0.007937	0.680205	0.556392	0.680205	0.08652	182
TBA_DCLC_MeanPerActStopAtLickSpout	time budget	mean dark and light cycle percentage mouse stopped at the lick spout during the ACTIVE state only	51	13.3196	15.1734	10.2205	30.0015	13.3224	11.1217	14.6035	16.0343	9.34055	11.5516	8.66381	8.33635	13.0944	16.183	16.3415	15.5301	32.7652	10.397	13.3215	9.98856	10.2254	0.120661	0.004325	0.532293	0.507576	0.532293	-0.187991	172
TBA_DCLC_MeanPerActStopAtOther	time budget	mean dark and light cycle percentage mouse stopped at a place other than the home base-feeder-lick spout during the ACTIVE state only	52	16.2402	18.1102	21.1784	17.9606	11.2737	15.5351	13.5763	22.1387	15.2851	16.696	10.2629	18.4955	18.2022	18.2964	22.0828	18.7174	15.716	17.2028	19.46	16.0758	14.7063	0.120661	0.004307	0.206257	0.291848	0.206257	-0.15723	157
TBA_DCLC_MeanPerActGo	time budget	mean dark and light cycle percentage mouse spends in locomotion during the ACTIVE state only	53	10.8783	9.27164	10.2962	7.74777	7.42249	10.7618	10.5053	15.1434	9.53032	11.006	12.318	14.0516	10.04	8.82983	9.85615	7.7393	7.33584	10.9678	9.6051	11.8264	7.6247	0.052055	0.003105	0.093341	0.262035	0.093341	0.230556	392
TBA_DCLC_MeanPerActFeed	time budget	mean dark and light cycle percentage mouse spends feeding during the ACTIVE state only	54	21.3756	17.7647	24.7669	18.169	23.0058	12.7498	23.1363	21.0086	20.6623	21.5536	31.0727	17.6309	19.5173	18.2395	17.6053	21.167	15.0257	17.3156	15.7603	12.7249	22.0518	0.026951	0.002395	0.056038	0.200656	0.056038	0.26695	551
TBA_DCLC_MeanPerActDrink	time budget	mean dark and light cycle percentage mouse spends drinking during the ACTIVE state only	55	1.44481	1.44064	2.00943	1.45846	1.34262	1.03827	1.62115	1.47552	1.40227	1.36187	1.44676	1.2918	1.24783	1.21442	1.60865	1.93308	0.820465	1.19849	1.58156	0.913405	1.85863	0.425053	0.007157	0.978898	0.626838	0.978898	0.004175	548
TBA_DCLC_MeanPerActStop_DC	time budget	mean dark cycle percentage mouse stopped (all locations) during the ACTIVE state only	56	64.6218	70.8345	61.5389	71.1458	64.4928	75.027	62.5052	60.715	68.3044	64.0734	52.1279	66.2873	67.8805	71.4192	70.7288	67.5248	74.7122	70.4496	72.7499	74.1879	68.5993	0.008629	0.002252	0.009219	0.104358	0.009219	-0.132431	564
TBA_DCLC_MeanPerActStopAtHomeBase_DC	time budget	mean dark cycle percentage mouse stopped at the home base (both long and short stops) during the ACTIVE state only	57	29.5082	33.2402	21.0138	18.7331	33.8396	46.1363	30.7211	15.5813	38.448	23.9757	29.3314	37.3014	35.0957	33.092	32.9978	28.0915	22.7464	36.3418	35.4026	46.9078	34.3303	0.213678	0.005491	0.325495	0.38329	0.325495	-0.171815	561
TBA_DCLC_MeanPerActLongStopAtHomeBase_DC	time budget	mean dark cycle percentage mouse had a long stop at the home base during the ACTIVE state only	58	19.9205	25.1258	13.8818	13.4612	23.8581	33.6389	20.9939	9.96658	27.1741	15.9094	18.4334	21.8874	28.1932	25.3094	26.0054	22.0239	17.3888	27.4004	27.3573	32.5348	27.6931	0.026951	0.002369	0.072244	0.228391	0.072244	-0.334917	176
TBA_DCLC_MeanPerActShortStopAtHomeBase_DC	time budget	mean dark cycle percentage mouse had a short stop at the home base during the ACTIVE state only	59	9.5877	8.11443	7.13201	5.27186	9.98156	12.4974	9.72723	5.61476	11.2739	8.06636	10.8979	15.414	6.90253	7.78254	6.99246	6.06759	5.35769	8.94137	8.04529	14.373	6.63722	0.120661	0.004288	0.2692	0.334985	0.2692	0.240695	186
TBA_DCLC_MeanPerActStopAtFeeder_DC	time budget	mean dark cycle percentage mouse stopped at the feeder during the ACTIVE state only	60	10.2879	9.66256	13.803	6.66206	13.3974	7.88114	10.3696	9.91983	9.35982	16.9887	8.67317	5.82389	7.46108	11.0271	5.15073	11.5828	7.20448	10.534	11.2228	6.53356	12.894	0.425053	0.007143	0.664397	0.555107	0.664397	0.090465	384
TBA_DCLC_MeanPerActStopAtLickSpout_DC	time budget	mean dark cycle percentage mouse stopped at the lick spout during the ACTIVE state only	61	5.77658	5.58183	2.44358	23.6791	3.61829	2.79943	5.07576	8.9522	2.80301	3.53161	2.74263	2.12015	2.44771	3.50498	4.84868	5.24043	23.5174	2.97374	2.57835	1.86751	3.23059	0.484925	0.007714	0.947436	0.624937	0.947436	0.049478	390
TBA_DCLC_MeanPerActStopAtOther_DC	time budget	mean dark cycle percentage mouse stopped at a place other than the home base-feeder-lick spout during the ACTIVE state only	62	19.0492	22.3499	24.2786	22.0715	13.6375	18.2102	16.3388	26.2616	17.6936	19.5774	11.3807	21.0419	22.876	23.7952	27.7315	22.61	21.2438	20.6	23.5461	18.879	18.1444	0.052055	0.003083	0.06822	0.230186	0.06822	-0.230539	376
TBA_DCLC_MeanPerActGo_DC	time budget	mean dark cycle percentage mouse spends in locomotion during the ACTIVE state only	63	11.6734	10.1686	10.7262	8.47427	8.20974	11.5982	11.2572	16.4696	10.2238	11.7349	12.9112	15.1287	11.3096	9.86228	10.7463	8.12442	8.36514	12.3535	10.1729	12.9929	8.41289	0.092938	0.003805	0.144492	0.266863	0.144492	0.199095	29
TBA_DCLC_MeanPerActFeed_DC	time budget	mean dark cycle percentage mouse spends feeding during the ACTIVE state only	64	22.2728	17.6106	25.6974	18.8799	25.8311	12.388	24.7552	21.365	20.1123	22.8113	33.5314	17.3564	19.6216	17.5531	16.9507	22.3433	16.0902	16.1259	15.6352	12.0141	21.2543	0.012874	0.001955	0.035205	0.154425	0.035205	0.338836	61
TBA_DCLC_MeanPerActDrink_DC	time budget	mean dark cycle percentage mouse spends drinking during the ACTIVE state only	65	1.43203	1.38623	2.03741	1.50004	1.46628	0.986738	1.48244	1.45036	1.35947	1.38035	1.42962	1.22756	1.18822	1.16538	1.57421	2.00753	0.832471	1.0711	1.44203	0.805161	1.73351	0.366865	0.006932	0.783665	0.574107	0.783665	0.046894	370
TBA_DCLC_MeanPerActStop_LC	time budget	mean light cycle percentage mouse stopped (all locations) during the ACTIVE state only	66	76.0688	73.9361	70.0487	78.0648	85.7135	77.1234	75.9561	70.9027	69.3985	77.9028	82.6574	72.9197	74.481	73.0346	72.0235	75.9234	82.3823	70.2086	74.3833	75.2049	67.6812	0.172352	0.005033	0.323439	0.38215	0.323439	0.041025	410
TBA_DCLC_MeanPerActStopAtHomeBase_LC	time budget	mean light cycle percentage mouse stopped at the home base (both long and short stops) during the ACTIVE state only	67	14.9067	12.3933	5.93613	18.3764	20.0651	14.1272	11.7358	13.7366	15.6908	15.1778	16.4472	17.7739	16.3752	8.90248	5.64349	7.65137	20.3171	13.0683	7.18448	19.165	16.2768	0.172352	0.005015	0.248142	0.321313	0.248142	0.266404	389
TBA_DCLC_MeanPerActLongStopAtHomeBase_LC	time budget	mean light cycle percentage mouse had a long stop at the home base during the ACTIVE state only	68	12.775	10.9471	4.83794	17.5321	17.818	12.0009	10.2381	12.0087	13.6051	13.3409	12.6264	13.7422	15.9953	7.32479	4.54288	6.75894	19.6362	10.943	5.69201	17.382	14.6041	0.236338	0.005705	0.394212	0.420467	0.394212	0.22278	385
TBA_DCLC_MeanPerActShortStopAtHomeBase_LC	time budget	mean light cycle percentage mouse had a short stop at the home base during the ACTIVE state only	69	2.13166	1.44618	1.09818	0.844294	2.24708	2.1263	1.49771	1.72784	2.08568	1.83691	3.82087	4.03178	0.379858	1.5777	1.10061	0.892435	0.680943	2.12531	1.49247	1.78299	1.67276	0.060612	0.003309	0.103396	0.259163	0.103396	0.559735	375
TBA_DCLC_MeanPerActStopAtFeeder_LC	time budget	mean light cycle percentage mouse stopped at the feeder during the ACTIVE state only	70	3.7406	4.89373	3.23771	2.65139	6.33879	4.07628	4.03845	2.49035	3.51692	5.30503	2.89771	2.85341	3.08484	6.48723	3.79787	3.93466	2.44044	10.9094	3.4533	2.43004	10.6846	0.484925	0.0077	0.322969	0.382884	0.322969	-0.387663	411
TBA_DCLC_MeanPerActStopAtLickSpout_LC	time budget	mean light cycle percentage mouse stopped at the lick spout during the ACTIVE state only	71	57.1696	56.4525	60.8233	56.6642	59.0969	58.8589	60.0197	54.4973	50.1595	57.2456	63.0515	51.2791	55.0179	57.4365	62.2695	64.0887	59.3091	46.1965	63.4401	53.5244	40.5589	0.366865	0.006916	0.801537	0.576371	0.801537	0.018211	371
TBA_DCLC_MeanPerActStopAtOther_LC	time budget	mean light cycle percentage mouse stopped at a place other than the home base-feeder-lick spout during the ACTIVE state only	72	0.251865	0.196636	0.051533	0.372843	0.212658	0.060942	0.162143	0.17854	0.031301	0.174319	0.261044	1.01333	0.00302	0.20833	0.312674	0.248709	0.315628	0.034471	0.305418	0.085545	0.16076	0.454861	0.007376	0.581127	0.522883	0.581127	0.357121	193
TBA_DCLC_MeanPerActGo_LC	time budget	mean light cycle percentage mouse spends in locomotion during the ACTIVE state only	73	6.27253	5.37771	7.45299	4.67014	3.69654	6.01577	6.97208	8.03611	5.20021	6.97691	7.24233	6.46224	4.79888	5.30962	6.48239	5.86981	4.42694	4.09788	6.86526	5.43933	4.20426	0.052055	0.003062	0.110935	0.256107	0.110935	0.222057	191
TBA_DCLC_MeanPerActFeed_LC	time budget	mean light cycle percentage mouse spends feeding during the ACTIVE state only	74	16.1289	18.9719	20.5676	15.9776	9.84991	15.5123	14.7846	19.4053	23.7646	13.8644	8.48131	19.0816	19.2037	20.2791	19.6785	16.5374	12.3844	23.8547	16.6163	17.7881	25.647	0.080986	0.003696	0.15562	0.273044	0.15562	-0.234217	206
TBA_DCLC_MeanPerActDrink_LC	time budget	mean light cycle percentage mouse spends drinking during the ACTIVE state only	75	1.5399	1.72676	1.93074	1.28744	0.740081	1.34855	2.2917	1.65583	1.63669	1.25591	1.61893	1.63312	1.52361	1.3806	1.81564	1.66936	0.808954	1.841	2.17402	1.56767	2.46758	0.136518	0.004524	0.353458	0.393754	0.353458	-0.165233	192
SA_DCLC_InactThresh_ms	state analysis	mean inactive threshold (ms)	76	466333	541672	402297	455082	806130	504000	625068	405161	426720	389079	353237	296559	729445	441175	578805	698214	504000	521185	400352	729420	458608	0.086805	0.003661	0.254716	0.326215	0.254716	-0.216059	207
SA_DCLC_MeanActPhaseOnsetCumCT_ms	state analysis	mean active phase onset time (ms from midnight)	77	4.35522e+07	4.35402e+07	4.36031e+07	4.37768e+07	4.33269e+07	4.34325e+07	43897587	4.35797e+07	4.37137e+07	4.34103e+07	4.3403e+07	4.33789e+07	4.41363e+07	4.33662e+07	4.36734e+07	4.33052e+07	4.33976e+07	4.3663e+07	4.36162e+07	4.33524e+07	4.34333e+07	0.366865	0.006901	0.90476	0.612917	0.90476	0.0004	205
SA_DCLC_MeanActPhaseOffsetCumCT_ms	state analysis	mean active phase offset time (ms from midnight)	78	8.65957e+07	8.62474e+07	8.72335e+07	8.88239e+07	8.58327e+07	8.39534e+07	8.70506e+07	8.58094e+07	8.79382e+07	8.64756e+07	8.61978e+07	8.66417e+07	8.45599e+07	8.63235e+07	8.62109e+07	8.80453e+07	8.77375e+07	8.54051e+07	8.5534e+07	8.67232e+07	8.60577e+07	0.236338	0.005688	0.522458	0.502293	0.522458	0.005815	91
SA_DCLC_MeanActPhaseDur_ms	state analysis	mean 24 hour active state duration (ms)	79	4.30435e+07	4.27072e+07	4.36305e+07	4.50471e+07	4.25058e+07	4.0521e+07	4.3153e+07	4.22297e+07	4.42244e+07	43065359	4.27949e+07	4.32628e+07	4.04235e+07	4.29573e+07	4.25375e+07	4.47402e+07	4.434e+07	4.17421e+07	4.19178e+07	4.33708e+07	4.26244e+07	0.213678	0.005474	0.549728	0.514416	0.549728	0.011315	107
SA_DCLC_MeanInactPhaseDur_ms	state analysis	mean 24 hour inactive state duration (ms)	80	3.98174e+07	4.02521e+07	3.88916e+07	3.76399e+07	4.05835e+07	42366984	4.08222e+07	40457212	3.86558e+07	39992892	3.98921e+07	3.88714e+07	4.23347e+07	4.01321e+07	4.02208e+07	3.76134e+07	3.8727e+07	4.11458e+07	4.09702e+07	3.97185e+07	4.10486e+07	0.192337	0.005199	0.477971	0.475144	0.477971	-0.015666	90
SA_DCLC_MeanTotActDur_ms	state analysis	mean 24 hour active state total duration	81	3.5298e+07	3.48645e+07	3.23716e+07	3.83739e+07	3.47472e+07	3.64088e+07	3.76544e+07	3.61385e+07	3.48055e+07	3.27648e+07	3.85785e+07	31136603	36495279	3.37035e+07	3.26394e+07	3.5893e+07	4.58134e+07	3.35684e+07	3.38666e+07	3.81141e+07	3.37872e+07	0.338792	0.006769	0.817041	0.581561	0.817041	0.017828	106
SA_DCLC_MeanTotActMove_cm	state analysis	mean 24 hour active state total movement (cm)	82	73513.3	54351.2	54911.7	53807.2	52384.9	75321.7	93756.3	89561.6	69360.6	67181.2	103873	74974.2	63857.8	51790.9	51745.7	56254.2	53939.7	63385.3	61292	60143.8	43479.5	0.00701	0.002342	0.006567	0.096023	0.006567	0.435693	108
SA_DCLC_MeanTotActChow_mg	state analysis	mean 24 hour active state total food intake (mg)	83	3514.47	2928.86	3359.85	3470.37	3387.12	3000	3171.53	2914.81	3100.93	2763.33	7201.85	2774.95	3253.79	3231.06	3115.83	2896.3	2714.81	2770.45	3031.82	2641.67	3040.91	0.052055	0.00304	0.184212	0.27863	0.184212	0.26297	105
SA_DCLC_MeanTotActLiquid_mg	state analysis	mean 24 hour active state total water intake (mg)	84	4371.29	4113.5	3539.39	3820.37	3706.82	3642.31	4471.53	5983.33	6577.78	3291.67	5347.22	3332.5	4292.5	3755.3	3445.83	3729.63	3437.04	3855.13	4052.56	4528.79	5593.18	0.425053	0.007128	0.553393	0.513736	0.553393	0.087694	89
SA_DCLC_MeanTotInactDur_ms	state analysis	mean 24 hour inactive state duration (ms)	85	4.75628e+07	4.80948e+07	5.01505e+07	4.4313e+07	48342133	4.64792e+07	4.63208e+07	4.65484e+07	4.80748e+07	5.02934e+07	4.41084e+07	50997648	46262972	4.93858e+07	5.01189e+07	4.64606e+07	3.72535e+07	4.93196e+07	4.90213e+07	4.49752e+07	4.98858e+07	0.454861	0.007362	0.774498	0.570968	0.774498	-0.016046	51
SA_DCLC_MeanTotInactMove_cm	state analysis	mean 24 hour inactive state movement (cm)	86	945.258	929.527	940.229	713.266	995.113	827.208	800.375	636.671	992.906	1140.32	961.69	1444.8	559.49	1113.42	878.476	923.275	467.206	934.337	1087.33	641.544	1328.94	0.425053	0.007114	0.897997	0.61307	0.897997	0.024211	17
SA_DCLC_MeanActNum	state analysis	mean number of active states in 24 hours	87	16.0376	18.4759	16.1818	16.3333	12	15.5385	13.6667	18.2222	18.4444	16.4	11.8889	21.7	13.2	17	20.6	14.4444	17.5556	19.7692	24.1538	13.6364	21	0.092938	0.003786	0.137795	0.264229	0.137795	-0.204191	170
SA_DCLC_MeanActRate_onhr	state analysis	mean number of active state onsets per hour over 24 hours	88	0.69964	0.804485	0.711256	0.713983	0.524082	0.678899	0.58561	0.793655	0.802489	0.712136	0.517684	0.956607	0.583145	0.739465	0.897792	0.634301	0.763754	0.861051	1.04983	0.594467	0.90474	0.080986	0.003676	0.141457	0.264038	0.141457	-0.201453	180
SA_DCLC_MeanActDur_ms	state analysis	mean active state duration (ms) over 24 hours	89	2.28918e+06	1.99887e+06	2.00049e+06	2.34942e+06	2.8956e+06	2.34314e+06	2.7552e+06	1.98321e+06	1.88704e+06	1.99786e+06	3.24492e+06	1.43487e+06	2.76479e+06	1.98256e+06	1.58444e+06	2.4849e+06	2.60962e+06	1.69801e+06	1.40212e+06	2.79504e+06	1.60891e+06	0.136518	0.004507	0.281127	0.346143	0.281127	0.195645	140
SA_DCLC_MeanActMove_cm	state analysis	mean active state movement (cm) over 24 hours	90	4772.47	3119.58	3393.42	3294.32	4365.41	4847.44	6860.21	4914.96	3760.51	4096.41	8737	3455.03	4837.71	3046.53	2511.93	3894.52	3072.51	3206.26	2537.57	4410.54	2070.45	0.005665	0.002366	0.018821	0.124611	0.018821	0.613383	479
SA_DCLC_MeanActChow_mg	state analysis	mean active state food consumption (mg) over 24 hours	91	235.771	165.793	207.631	212.472	282.26	193.069	232.063	159.959	168.122	168.496	605.763	127.878	246.499	190.062	151.254	200.513	154.641	140.139	125.521	193.722	144.805	0.037831	0.002899	0.138992	0.265075	0.138992	0.50801	196
SA_DCLC_MeanActLiquid_mg	state analysis	mean active state water intake (mg) over 24 hours	92	281.215	231.855	218.727	233.9	308.902	234.406	327.185	328.354	356.627	200.711	449.766	153.571	325.189	220.9	167.273	258.205	195.781	195.006	167.781	332.111	266.342	0.092938	0.003768	0.163243	0.274086	0.163243	0.278452	210
SA_DCLC_MeanInactNum	state analysis	mean number of inactive states in 24 hours	93	16.7196	18.9283	16.9091	16.8889	12.5455	16.3077	14.1667	18.8889	19.2222	17.1	12.6667	22.5	13.7	17.5455	21	14.7778	17.4444	20.0769	24.5385	14.3636	21.6364	0.080986	0.003656	0.181114	0.276327	0.181114	-0.179009	216
SA_DCLC_MeanInactRate_onhr	state analysis	mean number of inactive state onsets per our over 24 hours	94	0.729761	0.824521	0.743717	0.738842	0.548513	0.712891	0.606918	0.823144	0.836884	0.743177	0.552174	0.991349	0.605201	0.763168	0.915999	0.649307	0.758606	0.875363	1.06741	0.62661	0.932792	0.080986	0.003636	0.186165	0.279177	0.186165	-0.176132	202
SA_DCLC_MeanInactDur_ms	state analysis	mean inactive state duration (ms) over 24 hours	95	2.92182e+06	2.61564e+06	2.96589e+06	2.6238e+06	3.85336e+06	2.85014e+06	3.2697e+06	2.46433e+06	2.501e+06	2.94113e+06	3.48224e+06	2.26656e+06	3.37686e+06	2.81474e+06	2.38661e+06	3.14395e+06	2.13555e+06	2.45653e+06	1.99773e+06	3.13119e+06	2.30565e+06	0.070233	0.003491	0.173874	0.272386	0.173874	0.1597	343
SA_DCLC_MeanInactMove_cm	state analysis	mean inactive state movement (cm) over 24 hours	96	57.6562	48.8575	55.6049	42.2328	79.3206	50.725	56.4971	33.7061	51.6541	66.6856	75.9229	64.2132	40.8387	63.4594	41.8322	62.4773	26.7825	46.5379	44.3112	44.6644	61.4216	0.080986	0.003617	0.150188	0.270271	0.150188	0.238896	344
SA_DCLC_DC_MeanTotActDur_ms	state analysis	mean dark cycle active state total durations	97	2.99887e+07	2.81288e+07	2.80675e+07	3.10506e+07	2.86119e+07	3.10129e+07	3.10985e+07	3.04492e+07	2.99742e+07	2.77664e+07	3.46392e+07	2.72162e+07	2.92628e+07	2.58159e+07	2.60467e+07	2.98156e+07	3.36521e+07	27909595	2.77798e+07	3.23137e+07	2.74897e+07	0.080986	0.003598	0.171976	0.270621	0.171976	0.092371	74
SA_DCLC_DC_MeanTotActMove_cm	state analysis	mean dark cycle active state total movement (cm)	98	67577.6	48501.6	49956.6	47726.9	47330.7	70480.2	84462.7	82395.2	64365.8	61313.4	97798.6	69945.7	57849	44620.3	45177.7	50027.9	45371.5	58966.6	53858.8	55681.3	39288.8	0.004554	0.002237	0.004981	0.145645	0.004981	0.478513	222
SA_DCLC_DC_MeanTotActChow_mg	state analysis	mean dark cycle active state total food intake (mg)	99	3109.89	2313.28	3003.54	2943.9	3116.37	2440.86	2786.64	2467.69	2570.7	2458.28	6932.53	2378.41	2594.46	2382.49	2363.54	2532.83	2069.73	2110.19	2415.15	2059.02	2365.47	0.001805	0.003015	0.084949	0.256979	0.084949	0.426926	218
SA_DCLC_DC_MeanTotActLiquid_mg	state analysis	mean dark cycle active state total water intake (mg)	100	3745.29	3243.8	3173.02	3227.33	3358.75	3006.63	3419.18	4951.35	5700.85	2865.53	4904	2846.23	3341.57	2777.86	2663	3253.15	2550.98	3026.42	3073.95	3537.48	4374.31	0.172352	0.004998	0.194103	0.284992	0.194103	0.207392	115
SA_DCLC_DC_MeanTotInactDur_ms	state analysis	mean dark cycle inactive state total duration (ms)	101	1.31601e+07	1.50197e+07	1.50725e+07	1.2096e+07	1.4539e+07	1.21364e+07	1.20515e+07	1.27041e+07	1.31791e+07	1.53856e+07	8.50078e+06	1.59358e+07	1.38892e+07	1.7335e+07	1.71053e+07	1.33444e+07	9.49459e+06	1.52396e+07	1.53695e+07	1.08372e+07	1.56558e+07	0.080986	0.003579	0.171746	0.275196	0.171746	-0.190685	3
SA_DCLC_DC_MeanTotInactMove_cm	state analysis	mean dark cycle inactive state total movement (cm)	102	406.728	483.215	544.63	354.475	366.352	302.953	326.949	294.441	432.204	475.363	300.454	669.455	269.734	494.31	515.012	485.077	201.162	506.112	598.931	263.667	702.549	0.213678	0.005457	0.305288	0.365629	0.305288	-0.248601	174
SA_DCLC_DC_MeanActNum	state analysis	mean number of active states in dark cycle	103	9.54824	11.5049	9.45454	11.2222	6.27273	8.53846	7.08333	9.22222	11.8889	9.6	7	15.2	7	10.8182	12.9	9.88889	8	12.7692	17	7.27273	14	0.086805	0.003643	0.175651	0.271533	0.175651	-0.268942	6
SA_DCLC_DC_MeanActRate_onhr	state analysis	mean number of active state onsets per hour over dark cycle	104	0.796683	0.972527	0.778242	0.897387	0.526874	0.752175	0.591851	0.786042	0.966434	0.804002	0.590592	1.27323	0.620379	0.904693	1.09222	0.793625	0.652581	1.1021	1.46455	0.60467	1.18599	0.070233	0.003471	0.153465	0.271984	0.153465	-0.287731	116
SA_DCLC_DC_MeanActDur_ms	state analysis	mean dark cycle active state durations	105	3.22436e+06	2.6662e+06	3.03331e+06	2.97994e+06	3.78708e+06	3.13423e+06	4.52586e+06	3.30554e+06	2.62656e+06	2.70887e+06	4.57631e+06	1.56592e+06	4.16491e+06	2.23548e+06	1.98233e+06	3.1784e+06	4.00489e+06	2.17818e+06	1.60071e+06	4.09179e+06	1.88113e+06	0.136518	0.004489	0.228566	0.304967	0.228566	0.27423	332
SA_DCLC_DC_MeanActMove_cm	state analysis	mean dark cycle active state movement (cm)	106	7126.65	4507.01	5336.62	4439.82	5871.6	6741.02	12129.9	8908.74	5510.55	5803.93	12634.4	3889.95	8260.39	3794.33	3405.36	5223.14	5235.96	4575.57	3063.4	6727.98	2638.1	0.010567	0.001919	0.034785	0.156492	0.034785	0.661054	45
SA_DCLC_DC_MeanActChow_mg	state analysis	mean dark cycle active state food intake (mg)	107	343.466	212.552	317.209	285.063	396.754	248.187	394.321	268.686	222.968	238.091	925.006	138.377	370.256	210.286	179.524	257.882	242.936	164.509	137.35	257.727	162.83	0.022577	0.002193	0.088757	0.253219	0.088757	0.692355	331
SA_DCLC_DC_MeanActLiquid_mg	state analysis	mean dark cycle active state water intake (mg)	108	395.512	293.725	331.6	298.117	436.477	300.528	483.122	534.672	479.66	275.245	652.87	162.823	474.969	238.756	200.196	325.818	300.076	235.668	177.067	447.447	297.514	0.037831	0.002872	0.085922	0.2577	0.085922	0.429253	335
SA_DCLC_DC_MeanInactNum	state analysis	mean number of inactive states during the dark cycle	109	9.35101	11.4533	9.09091	10.5556	6.36364	9	6.66667	9.22222	11.2222	9.4	6.88889	15.1	7.1	10.8182	12.9	9.55556	7.66667	12.6154	17.0769	7	14	0.060612	0.003287	0.152257	0.271212	0.152257	-0.292566	333
SA_DCLC_DC_MeanInactRate_onhr	state analysis	mean number of inactive state onsets per hour during the dark cycle	110	0.7816	0.969114	0.749301	0.844606	0.536455	0.793607	0.558002	0.786243	0.911674	0.788383	0.582536	1.2652	0.628779	0.904601	1.09246	0.767283	0.625705	1.09	1.47147	0.583603	1.18831	0.092938	0.00375	0.136119	0.265365	0.136119	-0.310236	334
SA_DCLC_DC_MeanInactDur_ms	state analysis	mean inactitve state duration (ms) during the dark cycle	111	1.70708e+06	1.58358e+06	1.8272e+06	1.14879e+06	2.45916e+06	1.8238e+06	2.11928e+06	1.80143e+06	1.13789e+06	1.88658e+06	1.75547e+06	1.11115e+06	2.4963e+06	1.78172e+06	1.54461e+06	1.57072e+06	1.43281e+06	1.2875e+06	1.06758e+06	1.72392e+06	1.26648e+06	0.136518	0.004471	0.519202	0.501913	0.519202	0.108334	306
SA_DCLC_DC_MeanInactMove_cm	state analysis	mean inactive state movement (cm) during the dark cycle	112	46.5396	43.3404	59.5491	32.3129	59.6457	38.5401	48.6389	37.724	37.3785	52.4646	54.5422	44.6001	38.1693	46.2554	40.8059	52.1915	29.8419	40.5967	36.3298	43.4098	52.5453	0.260261	0.005939	0.430823	0.449944	0.430823	0.102748	356
SA_DCLC_LC_MeanTotActDur_ms	state analysis	mean light cycle active state total durations	113	5.30931e+06	6.73571e+06	4.30408e+06	7.3233e+06	6.13527e+06	5.39589e+06	6.55597e+06	5.68927e+06	4.83123e+06	4.9984e+06	3.93932e+06	3.9204e+06	7.23253e+06	7.88766e+06	6.59269e+06	6.07746e+06	1.21613e+07	5.65877e+06	6.08686e+06	5.80046e+06	6.29748e+06	0.044487	0.002972	0.086706	0.255682	0.086706	-0.343304	355
SA_DCLC_LC_MeanTotActMove_cm	state analysis	mean light cycle active state total movement (cm)	114	5933.89	5848.09	4953.68	6078.11	5052.55	4840.26	9292	7165.49	4992.1	5865.76	6073.03	5025.94	6008.26	7168.88	6566.75	6223.81	8566.27	4417.86	7432.12	4460.42	4188.89	0.484925	0.007685	0.901787	0.614462	0.901787	0.021012	320
SA_DCLC_LC_MeanTotActChow_mg	state analysis	mean light cycle active state total food intake (mg)	115	404.588	616.454	356.308	526.47	270.754	559.144	384.892	447.122	530.223	305.051	269.325	396.589	659.709	848.569	752.296	363.467	645.088	660.323	616.902	582.642	675.442	0.002293	0.002394	0.002176	0.190901	0.002176	-0.607539	75
SA_DCLC_LC_MeanTotActLiquid_mg	state analysis	mean light cycle active state total water intake (mg)	116	626.006	869.698	366.373	593.042	348.07	635.678	1052.35	1031.98	876.924	426.135	443.222	486.275	950.929	977.441	782.83	476.482	886.062	828.71	978.612	991.306	1218.88	0.037831	0.002846	0.036647	0.154938	0.036647	-0.474338	102
SA_DCLC_LC_MeanTotInactDur_ms	state analysis	mean light cycle inactive state total duration (ms)	117	3.44028e+07	3.30751e+07	3.5078e+07	3.22169e+07	3.38032e+07	3.43428e+07	3.42693e+07	3.38443e+07	3.48957e+07	3.49079e+07	35607597	3.50618e+07	3.23737e+07	3.20508e+07	3.30136e+07	3.31161e+07	2.7759e+07	34079946	33651853	3.4138e+07	3.423e+07	0.022577	0.002167	0.099462	0.264411	0.099462	0.056777	86
SA_DCLC_LC_MeanTotInactMove_cm	state analysis	mean light cycle inactive state total movement (cm)	118	538.543	446.332	395.604	358.846	628.766	524.263	473.433	342.25	560.715	664.968	661.238	775.348	289.765	619.138	363.467	438.214	266.124	428.253	488.415	377.886	626.394	0.092938	0.003732	0.150128	0.271554	0.150128	0.270946	118
SA_DCLC_LC_MeanActNum	state analysis	mean number of active states in light cycle	119	6.48934	6.97104	6.72727	5.11111	5.72727	7	6.58333	9	6.55556	6.8	4.88889	6.5	6.2	6.18182	7.7	4.55556	9.55556	7	7.15385	6.36364	7	0.172335	0.005086	0.394982	0.420012	0.394982	-0.103302	96
SA_DCLC_LC_MeanActRate_onhr	state analysis	mean number of active state onsets per hour over light cycle	120	0.588794	0.634686	0.628491	0.494405	0.516061	0.591526	0.582206	0.78949	0.619148	0.624117	0.439317	0.603182	0.559488	0.556579	0.711755	0.447366	0.902562	0.614833	0.634285	0.581392	0.619364	0.236338	0.005672	0.36126	0.39865	0.36126	-0.10828	518
SA_DCLC_LC_MeanActDur_ms	state analysis	mean light cycle active state durations	121	1.02967e+06	1.07006e+06	548958	965036	1.91922e+06	1.37819e+06	850065	628233	545892	994079	1.33862e+06	1.12841e+06	1.18402e+06	1.53996e+06	917839	979498	1.44149e+06	822098	930216	1.31303e+06	1.06448e+06	0.395668	0.007106	0.812738	0.579674	0.812738	-0.055515	507
SA_DCLC_LC_MeanActMove_cm	state analysis	mean light cycle active state movement (cm)	122	1657.51	1126.38	662.434	779.187	2715.77	2537.68	1190.31	822.574	586.718	1685.8	3156.66	2438.01	973.403	1737.87	1015.13	1010.45	1261.26	708.413	1288	1762.05	935.155	0.236338	0.005656	0.127864	0.271933	0.127864	0.557329	529
SA_DCLC_LC_MeanActChow_mg	state analysis	mean light cycle active state food intake (mg)	123	88.634	99.4694	53.6299	53.0854	156.862	125.838	57.4819	48.5476	68.6576	70.2439	148.666	103.327	106.774	154.671	103.893	75.9806	80.72	95.6854	97.4107	120.574	108.756	0.192337	0.005182	0.503391	0.496197	0.503391	-0.166394	50
SA_DCLC_LC_MeanActLiquid_mg	state analysis	mean light cycle active state water intake (mg)	124	127.215	144.272	60.0933	92.9036	169.176	153.751	159.405	116.941	133.497	95.4872	158.958	131.936	156.083	189.653	112.117	111.436	108.463	120.833	145.715	200.299	203.998	0.285375	0.006356	0.335416	0.388453	0.335416	-0.181526	60
SA_DCLC_LC_MeanInactNum	state analysis	mean number of inactive states during the light cycle	125	7.36855	7.47504	7.81818	6.33333	6.18182	7.30769	7.5	9.66667	8	7.7	5.77778	7.4	6.6	6.72727	8.1	5.22222	9.77778	7.46154	7.46154	7.36364	7.63636	0.395667	0.007153	0.838979	0.589996	0.838979	-0.0207	16
SA_DCLC_LC_MeanInactRate_onhr	state analysis	mean number of inactive state onsets per hour during the light cycle	126	0.676551	0.682904	0.73946	0.618289	0.569498	0.623231	0.662321	0.858535	0.760755	0.709652	0.534596	0.689169	0.589699	0.610024	0.754205	0.520234	0.921371	0.656695	0.66575	0.677822	0.680096	0.484925	0.00767	0.89207	0.612599	0.89207	-0.013485	28
SA_DCLC_LC_MeanInactDur_ms	state analysis	mean inactitve state duration (ms) during the light cycle	127	4.49708e+06	4.22821e+06	4.28995e+06	5.08213e+06	5.28856e+06	4.11415e+06	4.29231e+06	3096750	4.41315e+06	4.22851e+06	5.54108e+06	4.62423e+06	4.32413e+06	4.47593e+06	3.72758e+06	6.02262e+06	2.68657e+06	4.43303e+06	4.12653e+06	4.46896e+06	4.21078e+06	0.213678	0.005441	0.442552	0.455416	0.442552	0.088942	121
SA_DCLC_LC_MeanInactMove_cm	state analysis	mean inactive state movement (cm) during the light cycle	128	72.9821	58.8574	51.0186	58.766	99.5741	65.7316	63.4822	29.8729	71.6796	84.0463	101.415	104.234	43.7102	91.1254	43.4667	81.298	24.3837	56.5827	62.5781	45.8571	77.6948	0.070233	0.00345	0.176087	0.271013	0.176087	0.310319	123
SA_NumActStates_Eat_Drink	state analysis	number of active states over 24 hours containing both a feeding and drinking event	129	10.6265	13.0027	10.9091	10.1111	8.09091	11.6154	10.5833	12.1111	11.7778	10.2	8.66667	12.2	11	12	15.5	10.2222	10.4444	14.0769	14.6923	10.0909	15	0.037831	0.002821	0.018494	0.124802	0.018494	-0.291137	124
SA_NumActStates_Eat_NoDrink	state analysis	number of active states over 24 hours containing a feeding but not a drinking event	130	3.02137	3.39372	2.27273	2.88889	2.72727	2.76923	1.66667	2.55556	4.11111	3.9	1.22222	6.1	1.2	2.54546	4.4	2.88889	4.88889	3.84615	5.07692	2.72727	2.36364	0.260254	0.005971	0.53636	0.50869	0.53636	-0.167667	58
SA_NumActStates_NoEat_Drink	state analysis	number of active states over 24 hours containing a drinking but not a feeding event	131	1.17785	0.712533	0.818182	2.55556	0.272727	0.615385	0.583333	3.22222	1.33333	0.1	0.777778	1.5	0.2	0.727273	0.3	0.666667	1.11111	0.615385	1.92308	0.454545	0.727273	0.162867	0.004823	0.207122	0.290726	0.207122	0.725129	26
SA_NumActStates_NoEat_NoDrink	state analysis	number of active states over 24 hours containing neither feeding nor drinking events	132	1.21183	1.36701	2.18182	0.777778	0.909091	0.538462	0.833333	0.333333	1.22222	2.2	1.22222	1.9	0.8	1.72727	0.4	0.666667	1.11111	1.23077	2.46154	0.363636	2.90909	0.395667	0.007137	0.662188	0.557242	0.662188	-0.17384	14
SA_NumActStates_NoEat_NoDrink_SmallMove	state analysis	number of active states over 24 hours containing neither feeding nor drinking events where mouse showed minimal movement	133	0.020202	0.009091	0	0	0.090909	0	0	0	0.111111	0	0	0	0	0	0	0	0	0	0	0.090909	0	0.350631	0.006716	0.504611	0.496006	0.504611	1.152	48
SA_NumActStates_LargeEat_LargeDrink	state analysis	number of active states over 24 hours containing both large feeding and large drinking events	134	9.11466	11.7874	9.72727	9.22222	6.90909	10.0769	7.83333	11.1111	10	8.7	6.66667	10.9	10.4	11.4545	13.5	9.44444	9.66667	12.9231	12.2308	9.72727	12.7273	0.006305	0.002289	0.004124	0.180878	0.004124	-0.370985	57
SA_NumActStates_LargeEat_SmallDrink	state analysis	number of active states over 24 hours containing both large feeding and small drinking events	135	1.56016	2.12281	1.45454	0.666667	1.63636	1.53846	0.916667	1.44444	2	2	0.444444	3.5	0.3	1.54546	3.3	1.66667	3.11111	2.84615	3.07692	2.54546	0.636364	0.092934	0.003881	0.207834	0.290564	0.207834	-0.444284	25
SA_NumActStates_SmallEat_LargeDrink	state analysis	number of active states over 24 hours containing both large drinking and small feeding events	136	2.13647	1.55063	1.63636	2.66667	0.909091	1.76923	3.08333	3.44444	2.88889	1.1	1.66667	2.2	0.3	1.09091	1.9	1.33333	1.66667	1.53846	3.07692	0.727273	2.27273	0.065282	0.003304	0.128017	0.270619	0.128017	0.462374	13
SA_NumActStates_SmallEat_SmallDrink	state analysis	number of active states over 24 hours containing both small feeding and small drinking events	137	3.22629	3.0151	3.36364	3.77778	2.54546	2.15385	1.83333	2.22222	3.55556	4.6	3.11111	5.1	2.2	2.90909	1.9	2	3.11111	2.46154	5.76923	0.636364	5.36364	0.325071	0.006606	0.731477	0.567885	0.731477	0.097673	47
SA_NumActStates_SmallEat_SmallDrink_SmallMove	state analysis	number of active states over 24 hours containing both small feeding and small drinking events where mouse showed minimal movement	138	0.131313	0.020202	0	0.444444	0.090909	0	0	0.666667	0.111111	0	0	0	0	0	0	0	0.111111	0	0	0.090909	0	0.190374	0.005213	0.155939	0.272244	0.155939	2.70044	27
SA_PerActStates_Eat_Drink	state analysis	percentage of active states over 24 hours containing both a feeding and drinking event	139	67.0569	70.954	67.4157	61.9048	67.4242	74.7525	77.439	66.4634	63.8554	62.1951	72.8972	56.2212	83.3333	70.5882	75.2427	70.7692	59.4937	71.2062	60.828	74	71.4286	0.153745	0.004864	0.206998	0.291719	0.206998	-0.081498	15
SA_PerActStates_Eat_NoDrink	state analysis	percentage of active states over 24 hours containing a feeding but not a drinking event	140	18.2961	18.2095	14.0449	17.6871	22.7273	17.8218	12.1951	14.0244	22.2892	23.7805	10.2804	28.1106	9.09091	14.9733	21.3592	20	27.8481	19.4553	21.0191	20	11.2554	0.45486	0.007405	0.972745	0.629793	0.972745	0.006844	59
SA_PerActStates_NoEat_Drink	state analysis	percentage of active states over 24 hours containing a drinking but not a feeding event	141	7.01799	3.77746	5.05618	15.6463	2.27273	3.9604	4.26829	17.6829	7.22892	0.609756	6.54206	6.91244	1.51515	4.27808	1.45631	4.61538	6.32911	3.11284	7.96178	3.33333	3.4632	0.070233	0.00343	0.099501	0.262527	0.099501	0.893643	49
SA_PerActStates_NoEat_NoDrink	state analysis	percentage of active states over 24 hours containing neither feeding nor drinking events	142	7.62903	7.05905	13.4831	4.7619	7.57576	3.46535	6.09756	1.82927	6.62651	13.4146	10.2804	8.75576	6.06061	10.1604	1.94175	4.61538	6.32911	6.22568	10.1911	2.66667	13.8528	0.366865	0.006885	0.741274	0.570443	0.741274	0.112024	386
SA_PerActStates_NoEat_NoDrink_SmallMove	state analysis	percentage of active states over 24 hours containing neither feeding nor drinking events where mouse showed minimal movement	143	0.135999	0.066667	0	0	0.757576	0	0	0	0.60241	0	0	0	0	0	0	0	0	0	0	0.666667	0	0.364954	0.006959	0.547642	0.515212	0.547642	1.02855	412
SA_PerActStates_LargeEat_LargeDrink	state analysis	percentage of active states over 24 hours containing both large feeding and large drinking events	144	57.0866	64.7617	60.1124	56.4626	57.5758	64.8515	57.3171	60.9756	54.2169	53.0488	56.0748	50.2304	78.7879	67.3797	65.534	65.3846	55.0633	65.3696	50.6369	71.3333	60.6061	0.008629	0.002184	0.014488	0.108169	0.014488	-0.181989	372
SA_PerActStates_LargeEat_SmallDrink	state analysis	percentage of active states over 24 hours containing both large feeding and small drinking events	145	9.41477	11.4877	8.98876	4.08163	13.6364	9.90099	6.70732	7.92683	10.8434	12.1951	3.73832	16.129	2.27273	9.09091	16.0194	11.5385	17.7215	14.3969	12.7389	18.6667	3.0303	0.172352	0.004981	0.355938	0.394016	0.355938	-0.287097	400
SA_PerActStates_SmallEat_LargeDrink	state analysis	percentage of active states over 24 hours containing both large drinking and small feeding events	146	13.3391	8.0152	10.1124	16.3265	7.57576	11.3861	22.561	18.9024	15.6627	6.70732	14.0187	10.1382	2.27273	6.41711	9.2233	9.23077	9.49367	7.7821	12.7389	5.33333	10.8225	0.008629	0.00212	0.010411	0.091337	0.010411	0.734852	250
SA_PerActStates_SmallEat_SmallDrink	state analysis	percentage of active states over 24 hours containing both small feeding and small drinking events	147	20.1595	15.7354	20.7865	23.1293	21.2121	13.8614	13.4146	12.1951	19.2771	28.0488	26.1682	23.5023	16.6667	17.1123	9.2233	13.8462	17.7215	12.4514	23.8853	4.66667	25.5411	0.080986	0.00356	0.108602	0.261027	0.108602	0.357451	255
SA_PerActStates_SmallEat_SmallDrink_SmallMove	state analysis	percentage of active states over 24 hours containing both small feeding and small drinking events where mouse showed minimal movement	148	0.773961	0.129958	0	2.72109	0.757576	0	0	3.65854	0.60241	0	0	0	0	0	0	0	0.632911	0	0	0.666667	0	0.190383	0.005196	0.148882	0.270697	0.148882	2.57422	276
SA_AP_NumActStates_Eat_Drink	state analysis	number of active states over dark cycle containing both a feeding and drinking event	149	7.21044	8.73582	8.09091	7.55556	5.45455	7.69231	5.33333	7.44444	8.77778	6.6	5.55556	9.6	6.4	8	10.6	7.55556	6.22222	9.38462	9.92308	6.18182	10.0909	0.065282	0.003284	0.088622	0.254905	0.088622	-0.276855	270
SA_AP_NumActStates_Eat_NoDrink	state analysis	number of active states over dark cycle containing a feeding but not a drinking event	150	1.34037	1.81493	0.181818	1.55556	0.909091	0.846154	0.833333	0.333333	2.22222	2.2	0.222222	4.1	0.4	1.63636	2.2	1.88889	1.55556	2.07692	3.84615	1.18182	1.36364	0.120652	0.004381	0.333931	0.388015	0.333931	-0.437283	256
SA_AP_NumActStates_NoEat_Drink	state analysis	number of active states over dark cycle containing a drinking but not a feeding event	151	0.653092	0.415625	0.454545	1.77778	0.090909	0.307692	0.333333	1.66667	0.555556	0.1	0.444444	0.8	0.1	0.545455	0.2	0.555556	0	0.307692	1.53846	0.181818	0.727273	0.144942	0.00462	0.336378	0.388287	0.336378	0.652003	262
SA_AP_NumActStates_NoEat_NoDrink	state analysis	number of active states over dark cycle containing neither feeding nor drinking events	152	0.689592	0.899728	0.909091	0.555556	0.272727	0.230769	0.75	0	0.666667	1.1	1.11111	1.3	0.3	1.09091	0.2	0.333333	0.555556	1.15385	2	0.090909	2.27273	0.381182	0.006921	0.454438	0.460889	0.454438	-0.383746	271
SA_AP_NumActStates_NoEat_NoDrink_SmallMove	state analysis	number of active states over dark cycle containing neither feeding nor drinking events where mouse showed minimal movement	153	0	0	0	0	0	0	0	0	0	0	0	0	0	0	0	0	0	0	0	0	0	0.515447	0.007771					257
SA_AP_NumActStates_LargeEat_LargeDrink	state analysis	number of active states over dark cycle containing both large feeding and large drinking events	154	6.65732	8.07724	7.63636	7.33333	5.27273	7.23077	4.83333	7.11111	7.77778	6.2	4.77778	8.4	6.2	7.63636	9.7	7.33333	6.11111	8.76923	8.07692	6.18182	8.36364	0.056196	0.003108	0.069845	0.23122	0.069845	-0.278921	525
SA_AP_NumActStates_LargeEat_SmallDrink	state analysis	number of active states over dark cycle containing both large feeding and small drinking events	155	0.61373	1.07866	0.272727	0.444444	0.636364	0.461538	0.333333	0.222222	0.555556	1.1	0.111111	2	0.1	1	1.7	1	1.11111	1.15385	2.23077	1	0.090909	0.070218	0.003512	0.102918	0.259822	0.102918	-0.81357	464
SA_AP_NumActStates_SmallEat_LargeDrink	state analysis	number of active states over dark cycle containing both large drinking and small feeding events	156	0.949584	0.848687	0.818182	1.44444	0.090909	0.692308	0.75	1.66667	1.55556	0.2	0.777778	1.5	0.2	0.818182	1	0.777778	0	0.692308	2.30769	0.181818	1.90909	0.311576	0.006672	0.736343	0.570401	0.736343	0.162064	475
SA_AP_NumActStates_SmallEat_SmallDrink	state analysis	number of active states over dark cycle containing both small feeding and small drinking events	157	1.67287	1.86152	0.909091	2.22222	0.727273	0.692308	1.33333	0.444444	2.33333	2.5	1.66667	3.9	0.7	1.81818	0.8	1.22222	1.11111	2.30769	4.69231	0.272727	4.09091	0.484925	0.007656	0.746282	0.571789	0.746282	-0.154154	503
SA_AP_NumActStates_SmallEat_SmallDrink_SmallMove	state analysis	number of active states over dark cycle containing both small feeding and small drinking events where mouse showed minimal movement	158	0.066667	0.011111	0	0.444444	0	0	0	0.222222	0	0	0	0	0	0	0	0	0.111111	0	0	0	0	0.336523	0.006822	0.269055	0.335995	0.269055	2.58496	514
SA_AP_PerActStates_Eat_Drink	state analysis	percentage of active states over dark cycle containing both a feeding and drinking event	159	74.2531	74.9911	83.9623	66.0194	81.0811	84.7458	73.5632	78.8235	71.8182	66	75.7576	60.7595	88.8889	70.9677	80.303	73.1183	74.6667	72.619	57.3333	80.9524	69.8113	0.484925	0.007641	0.845766	0.593579	0.845766	-0.014268	211
SA_AP_PerActStates_Eat_NoDrink	state analysis	percentage of active states over dark cycle containing a feeding but not a drinking event	160	12.25	14.9388	1.88679	13.5922	13.5135	9.32203	11.4943	3.52941	18.1818	22	3.0303	25.9494	5.55556	14.5161	16.6667	18.2796	18.6667	16.0714	22.2222	15.4762	9.43396	0.136518	0.004454	0.38079	0.417575	0.38079	-0.28629	197
SA_AP_PerActStates_NoEat_Drink	state analysis	percentage of active states over dark cycle containing a drinking but not a feeding event	161	6.39063	3.18013	4.71698	15.534	1.35135	3.38983	4.5977	17.6471	4.54545	1	6.06061	5.06329	1.38889	4.83871	1.51515	5.37634	0	2.38095	8.88889	2.38095	5.03145	0.13651	0.00456	0.123934	0.268457	0.123934	1.00687	535
SA_AP_PerActStates_NoEat_NoDrink	state analysis	percentage of active states over dark cycle containing neither feeding nor drinking events	162	7.10635	6.88996	9.43396	4.85437	4.05405	2.54237	10.3448	0	5.45455	11	15.1515	8.22785	4.16667	9.67742	1.51515	3.22581	6.66667	8.92857	11.5556	1.19048	15.7233	0.484925	0.007627	0.917283	0.617823	0.917283	0.044613	532
SA_AP_PerActStates_NoEat_NoDrink_SmallMove	state analysis	percentage of active states over dark cycle containing neither feeding nor drinking events where mouse showed minimal movement	163	0	0	0	0	0	0	0	0	0	0	0	0	0	0	0	0	0	0	0	0	0	0.515447	0.007757					322
SA_AP_PerActStates_LargeEat_LargeDrink	state analysis	percentage of active states over dark cycle containing both large feeding and large drinking events	164	68.7276	70.2477	79.2453	64.0777	78.3784	79.661	66.6667	75.2941	63.6364	62	65.1515	53.1646	86.1111	67.7419	73.4848	70.9677	73.3333	67.8571	46.6667	80.9524	57.8616	0.285375	0.006339	0.743233	0.570699	0.743233	-0.031562	348
SA_AP_PerActStates_LargeEat_SmallDrink	state analysis	percentage of active states over dark cycle containing both large feeding and small drinking events	165	5.79274	9.0441	2.83019	3.88349	9.45946	5.08475	4.5977	2.35294	4.54545	11	1.51515	12.6582	1.38889	8.87097	12.8788	9.67742	13.3333	8.92857	12.8889	13.0952	0.628931	0.080986	0.003541	0.105735	0.259466	0.105735	-0.642732	308
SA_AP_PerActStates_SmallEat_LargeDrink	state analysis	percentage of active states over dark cycle containing both large drinking and small feeding events	166	9.29093	6.31675	8.49057	12.6214	1.35135	7.62712	10.3448	17.6471	12.7273	2	10.6061	9.49367	2.77778	7.25807	7.57576	7.52688	0	5.35714	13.3333	2.38095	13.2075	0.092938	0.003714	0.170868	0.275043	0.170868	0.556641	18
SA_AP_PerActStates_SmallEat_SmallDrink	state analysis	percentage of active states over dark cycle containing both small feeding and small drinking events	167	16.1888	14.3915	9.43396	19.4175	10.8108	7.62712	18.3908	4.70588	19.0909	25	22.7273	24.6835	9.72222	16.129	6.06061	11.828	13.3333	17.8571	27.1111	3.57143	28.3019	0.311588	0.006655	0.613681	0.53972	0.613681	0.16978	30
SA_AP_PerActStates_SmallEat_SmallDrink_SmallMove	state analysis	percentage of active states over dark cycle containing both small feeding and small drinking events where mouse showed minimal movement	168	0.623644	0.133333	0	3.88349	0	0	0	2.35294	0	0	0	0	0	0	0	0	1.33333	0	0	0	0	0.336523	0.006805	0.291596	0.356531	0.291596	2.22568	52
SA_IP_NumActStates_Eat_Drink	state analysis	number of active states over light cycle containing both a feeding and drinking event	169	3.4161	4.26686	2.81818	2.55556	2.63636	3.92308	5.25	4.66667	3	3.6	3.11111	2.6	4.6	4	4.9	2.66667	4.22222	4.69231	4.76923	3.90909	4.90909	0.018816	0.002455	0.031941	0.157868	0.031941	-0.320827	62
SA_IP_NumActStates_Eat_NoDrink	state analysis	number of active states over light cycle containing a feeding but not a drinking event	170	1.681	1.57879	2.09091	1.33333	1.81818	1.92308	0.833333	2.22222	1.88889	1.7	1	2	0.8	0.909091	2.2	1	3.33333	1.76923	1.23077	1.54546	1	0.224826	0.005474	0.727622	0.569936	0.727622	0.090498	103
SA_IP_NumActStates_NoEat_Drink	state analysis	number of active states over light cycle containing a drinking but not a feeding event	171	0.524759	0.296908	0.363636	0.777778	0.181818	0.307692	0.25	1.55556	0.777778	0	0.333333	0.7	0.1	0.181818	0.1	0.111111	1.11111	0.307692	0.384615	0.272727	0	0.099362	0.003896	0.204443	0.292823	0.204443	0.821642	104
SA_IP_NumActStates_NoEat_NoDrink	state analysis	number of active states over light cycle containing neither feeding nor drinking events	172	0.522234	0.46728	1.27273	0.222222	0.636364	0.307692	0.083333	0.333333	0.555556	1.1	0.111111	0.6	0.5	0.636364	0.2	0.333333	0.555556	0.076923	0.461538	0.272727	0.636364	0.454856	0.00742	0.721955	0.568033	0.721955	0.160407	109
SA_IP_NumActStates_NoEat_NoDrink_SmallMove	state analysis	number of active states over light cycle containing neither feeding nor drinking events where mouse showed minimal movement	173	0.020202	0.009091	0	0	0.090909	0	0	0	0.111111	0	0	0	0	0	0	0	0	0	0	0.090909	0	0.350631	0.006701	0.504611	0.49462	0.504611	1.152	110
SA_IP_NumActStates_LargeEat_LargeDrink	state analysis	number of active states over light cycle containing both large feeding and large drinking events	174	2.45734	3.71016	2.09091	1.88889	1.63636	2.84615	3	4	2.22222	2.5	1.88889	2.5	4.2	3.81818	3.8	2.11111	3.55556	4.15385	4.15385	3.54546	4.36364	0.001804	0.007535	0.000575	0.10094	0.000575	-0.594384	149
SA_IP_NumActStates_LargeEat_SmallDrink	state analysis	number of active states over light cycle containing both large feeding and small drinking events	175	0.94643	1.04415	1.18182	0.222222	1	1.07692	0.583333	1.22222	1.44444	0.9	0.333333	1.5	0.2	0.545455	1.6	0.666667	2	1.69231	0.846154	1.54546	0.545455	0.425052	0.00723	0.68586	0.558415	0.68586	-0.141761	154
SA_IP_NumActStates_SmallEat_LargeDrink	state analysis	number of active states over light cycle containing both large drinking and small feeding events	176	1.18688	0.701943	0.818182	1.22222	0.818182	1.07692	2.33333	1.77778	1.33333	0.9	0.888889	0.7	0.1	0.272727	0.9	0.555556	1.66667	0.846154	0.769231	0.545455	0.363636	0.017144	0.002273	0.036966	0.150833	0.036966	0.757754	134
SA_IP_NumActStates_SmallEat_SmallDrink	state analysis	number of active states over light cycle containing both small feeding and small drinking events	177	1.55343	1.15358	2.45454	1.55556	1.81818	1.46154	0.5	1.77778	1.22222	2.1	1.44444	1.2	1.5	1.09091	1.1	0.777778	2	0.153846	1.07692	0.363636	1.27273	0.060612	0.003266	0.148648	0.271678	0.148648	0.429334	129
SA_IP_NumActStates_SmallEat_SmallDrink_SmallMove	state analysis	number of active states over light cycle containing both small feeding and small drinking events where mouse showed minimal movement	178	0.064646	0.009091	0	0	0.090909	0	0	0.444444	0.111111	0	0	0	0	0	0	0	0	0	0	0.090909	0	0.210819	0.005451	0.234753	0.310859	0.234753	2.83007	87
SA_IP_PerActStates_Eat_Drink	state analysis	percentage of active states over light cycle containing both a feeding and drinking event	179	55.785	65.578	43.0556	52.2727	50	60.7143	81.8182	53.1646	48.2143	56.25	68.2927	44.0678	76.6667	69.8413	66.2162	64.8649	45.7831	68.5393	69.6629	65.1515	75	0.022577	0.002143	0.054968	0.198853	0.054968	-0.233334	88
SA_IP_PerActStates_Eat_NoDrink	state analysis	percentage of active states over light cycle containing a feeding but not a drinking event	180	27.4534	23.1288	31.9444	27.2727	34.4828	29.7619	12.987	25.3165	30.3571	26.5625	21.9512	33.8983	13.3333	15.873	29.7297	24.3243	36.1446	25.8427	17.9775	25.7576	15.2778	0.080986	0.003523	0.176507	0.270473	0.176507	0.247299	93
SA_IP_PerActStates_NoEat_Drink	state analysis	percentage of active states over light cycle containing a drinking but not a feeding event	181	8.29739	4.10067	5.55556	15.9091	3.44828	4.7619	3.8961	17.7215	12.5	0	7.31707	11.8644	1.66667	3.1746	1.35135	2.7027	12.0482	4.49438	5.61798	4.54545	0	0.041047	0.00281	0.065027	0.223714	0.065027	1.0168	94
SA_IP_PerActStates_NoEat_NoDrink	state analysis	percentage of active states over light cycle containing neither feeding nor drinking events	182	8.46415	7.19257	19.4444	4.54545	12.069	4.7619	1.2987	3.79747	8.92857	17.1875	2.43902	10.1695	8.33333	11.1111	2.7027	8.10811	6.0241	1.1236	6.74157	4.54545	9.72222	0.410296	0.007008	0.588933	0.527203	0.588933	0.234858	288
SA_IP_PerActStates_NoEat_NoDrink_SmallMove	state analysis	percentage of active states over light cycle containing neither feeding nor drinking events where mouse showed minimal movement	183	0.350985	0.151515	0	0	1.72414	0	0	0	1.78571	0	0	0	0	0	0	0	0	0	0	1.51515	0	0.336523	0.006789	0.483503	0.479285	0.483503	1.21195	23
SA_IP_PerActStates_LargeEat_LargeDrink	state analysis	percentage of active states over light cycle containing both large feeding and large drinking events	184	39.6599	57.0975	31.9444	38.6364	31.0345	44.0476	46.7532	45.5696	35.7143	39.0625	41.4634	42.3729	70	66.6667	51.3514	51.3514	38.5542	60.6742	60.6742	59.0909	66.6667	0.000853	0.007121	0.000138	0.04849	0.000138	-0.525748	101
SA_IP_PerActStates_LargeEat_SmallDrink	state analysis	percentage of active states over light cycle containing both large feeding and small drinking events	185	15.1266	15.4362	18.0556	4.54545	18.9655	16.6667	9.09091	13.9241	23.2143	14.0625	7.31707	25.4237	3.33333	9.52381	21.6216	16.2162	21.6867	24.7191	12.3596	25.7576	8.33333	0.484925	0.007613	0.924829	0.618159	0.924829	-0.029233	563
SA_IP_PerActStates_SmallEat_LargeDrink	state analysis	percentage of active states over light cycle containing both large drinking and small feeding events	186	19.3168	10.1932	12.5	25	15.5172	16.6667	36.3636	20.2532	21.4286	14.0625	19.5122	11.8644	1.66667	4.7619	12.1622	13.5135	18.0723	12.3596	11.236	9.09091	5.55556	0.001805	0.005025	0.004198	0.16367	0.004198	0.922252	560
SA_IP_PerActStates_SmallEat_SmallDrink	state analysis	percentage of active states over light cycle containing both small feeding and small drinking events	187	25.8967	17.273	37.5	31.8182	34.4828	22.619	7.79221	20.2532	19.6429	32.8125	31.7073	20.339	25	19.0476	14.8649	18.9189	21.6867	2.24719	15.7303	6.06061	19.4444	0.010567	0.001878	0.040271	0.157017	0.040271	0.584246	553
SA_IP_PerActStates_SmallEat_SmallDrink_SmallMove	state analysis	percentage of active states over light cycle containing both small feeding and small drinking events where mouse showed minimal movement	188	0.857314	0.151515	0	0	1.72414	0	0	5.06329	1.78571	0	0	0	0	0	0	0	0	0	0	1.51515	0	0.199941	0.005186	0.209885	0.288829	0.209885	2.50036	556
BA_PE_DCLC_Large_MeanTotalBoutDur_ms	feeding bouts	mean total large feeding bout duration (ms)	189	7.0099e+06	5.7197e+06	7654928	6.57841e+06	7.15152e+06	4.32728e+06	7.38187e+06	7.16369e+06	6.47938e+06	6.5229e+06	1.16905e+07	5.14858e+06	6852022	5.82857e+06	5.33287e+06	7.19322e+06	6.40987e+06	5.50499e+06	4.99538e+06	4520906	6.31023e+06	0.026951	0.002345	0.076694	0.236079	0.076694	0.293455	549
BA_PE_DCLC_Large_MeanTotalBoutIntake_mg	feeding bouts	mean total large feeding bout chow intake (mg)	190	3260.33	2742.9	3211.65	3279.74	3040.97	2793.7	2735.8	2759.46	2812.49	2571.61	6783.07	2614.77	3124.71	3093.7	2895.56	2747.19	2546.61	2639.44	2836.24	2482.86	2598.74	0.092938	0.003696	0.218371	0.295865	0.218371	0.249315	546
BA_PE_DCLC_Large_BoutRate_onperms (x 10^6)	feeding bouts	mean daily large feeding bout onsets (per ms)	191	1.01849	0.71759	0.797585	0.71085	1.00659	0.731295	0.715491	0.864038	0.593897	1.10164	2.81249	0.851048	0.717755	0.561281	0.606588	0.814917	0.656768	0.953097	0.771201	0.815116	0.664928	0.052055	0.003019	0.165848	0.274519	0.165848	0.505203	55
BA_PE_DCLC_Large_BoutRate_onperactms (x 10^6)	feeding bouts	mean daily large feeding bout onsets during ACTIVE states (per ms)	192	2.36893	1.73339	2.03321	1.53172	2.407	1.66486	1.59565	1.97697	1.41421	2.79263	6.02811	2.24495	1.62761	1.38373	1.53802	1.86976	1.19083	2.35341	1.8875	1.77696	1.64667	0.106147	0.004085	0.167449	0.270783	0.167449	0.450637	65
BA_PE_DCLC_Large_BoutNumber	feeding bouts	mean daily number of large feeding bouts	193	84.3553	59.519	65.8182	58.7778	83.6364	60.6154	60.0833	71.4444	49.2222	91.5	232.556	69.9	59.4	46.6364	50.2	67.1111	54.5556	79	63.9231	67.7273	55.6364	0.044487	0.002949	0.16622	0.273842	0.16622	0.503129	33
BA_PE_DCLC_Large_BoutProbability	feeding bouts	mean daily probability for engaging in a large feeding bout	194	0.387935	0.390682	0.430952	0.408494	0.387205	0.318899	0.255583	0.457977	0.296123	0.394227	0.51628	0.413609	0.414226	0.360506	0.31026	0.384713	0.374523	0.474146	0.394962	0.444511	0.329564	0.515075	0.007922	0.926569	0.616972	0.926569	-0.010179	317
BA_PE_DCLC_Large_BoutPerCumIntake	feeding bouts	mean number of large feeding bouts per daily chow intake (#/mg)	195	92.6104	93.6693	95.5891	94.5069	89.7804	93.1232	86.2612	94.67	90.6985	93.062	94.1851	94.2275	96.0329	95.7489	92.9305	94.8519	93.804	95.2713	93.5452	93.9883	85.4593	0.136518	0.004436	0.434806	0.448761	0.434806	-0.016402	21
BA_PE_DCLC_Large_BoutMeanDur_ms	feeding bouts	mean daily large feeding bout duration (ms)	196	93510	98255.6	116304	111920	85507.3	71389.2	122861	100269	131635	71288.5	50269.7	73656.4	115354	124979	106233	107184	117493	69683.4	78146.7	66751.6	113419	0.425053	0.0071	0.668812	0.556147	0.668812	-0.071418	345
BA_PE_DCLC_Large_BoutMeanSize_mg	feeding bouts	mean daily large bout chow intake (mg)	197	42.3019	47.3698	48.7958	55.799	36.3594	46.0889	45.5334	38.6238	57.1387	28.1051	29.1675	37.4073	52.6045	66.3367	57.6805	40.935	46.6791	33.4106	44.3696	36.6596	46.7094	0.153745	0.004845	0.26828	0.336224	0.26828	-0.163245	303
BA_PE_DCLC_Large_BoutMeanIntensity_mgs	feeding bouts	mean daily large feeding bout intensity (mg-s)	198	0.485684	0.501846	0.425746	0.525572	0.430828	0.657169	0.384311	0.393143	0.442119	0.400847	0.680809	0.516302	0.501748	0.537184	0.546565	0.384673	0.422069	0.481468	0.568468	0.568407	0.423019	0.260261	0.005923	0.697113	0.555966	0.697113	-0.047226	112
BA_PE_DCLC_Large_BoutRatioIntensity_mgs	feeding bouts	daily large feeding bout ratio intensity (mg-s)	199	0.466114	0.489714	0.419553	0.498561	0.42522	0.645601	0.37061	0.3852	0.434068	0.394244	0.580222	0.507862	0.456027	0.530783	0.542964	0.381914	0.397294	0.479463	0.567773	0.549195	0.41183	0.260261	0.005907	0.532073	0.508749	0.532073	-0.071255	127
BA_PE_DCLC_Large_BoutSlopeIntensity_mgs	feeding bouts	daily large feeding bout slope intensity (mgs)	200	0.421469	0.445009	0.389427	0.383209	0.408078	0.634833	0.315041	0.358913	0.415347	0.366329	0.476886	0.466629	0.363171	0.483611	0.520452	0.383986	0.299183	0.48031	0.532965	0.487496	0.344172	0.213678	0.005424	0.562824	0.51567	0.562824	-0.078407	338
BA_PE_DCLC_Large_BoutMeanSize_evtnum	feeding bouts	daily large feeding bout mean size/event number	201	18.2017	11.8114	39.7486	15.8091	6.74674	12.25	8.58946	38.2846	26.7946	9.96612	7.7721	16.0558	5.27778	6.92008	6.12351	6.27815	34.9043	12.0915	11.5812	10.5906	16.3856	0.070233	0.00341	0.201148	0.290475	0.201148	0.623899	324
BA_PE_DCLC_Large_BoutMeanSize_evtdur	feeding bouts	daily large feeding bout mean size/event duration	202	85416	92414.4	107410	102517	78893.6	66254.3	115999	83870.1	120741	66915.2	43733.1	67826.6	111173	121976	103755	100487	104937	63348.8	70952.4	61279.9	107223	0.338792	0.006753	0.515376	0.500974	0.515376	-0.113611	350
BA_PE_DCLC_Large_DC_MeanTotalBoutDur_ms	feeding bouts	mean total dark cycle large feeding bout duration (ms)	203	6.22409e+06	4.56643e+06	6.86641e+06	5525637	6.59351e+06	3.51746e+06	6.45625e+06	6.16558e+06	5.34301e+06	5.91411e+06	1.14351e+07	4.42389e+06	5.56531e+06	4.34184e+06	4.11659e+06	6331592	5.01706e+06	4.23585e+06	4.0381e+06	3.59297e+06	4.74146e+06	0.012874	0.00192	0.033049	0.15672	0.033049	0.446797	310
BA_PE_DCLC_Large_DC_MeanTotalBoutIntake_mg	feeding bouts	mean total dark cycle large feeding bout chow intake (mg)	204	2879.81	2155.95	2874.01	2776.35	2785.01	2251.94	2377.09	2346.18	2297.01	2301.95	6552.5	2236.07	2488.43	2299.71	2189.83	2406.57	1940.77	2003.04	2255.99	1907.52	1946.04	0.00701	0.002252	0.102273	0.260065	0.102273	0.417653	329
BA_PE_DCLC_Large_DC_BoutRate_onperms (x 10^6)	feeding bouts	mean dark cycle large feeding bout onsets (per ms)	205	1.79584	1.16783	1.41611	1.20777	1.67278	1.24969	1.20124	1.46506	0.986148	1.96283	5.31602	1.48081	1.1865	0.804787	0.959399	1.42879	1.02235	1.55097	1.29247	1.40311	0.958702	0.022577	0.002119	0.141072	0.264727	0.141072	0.62083	315
BA_PE_DCLC_Large_DC_BoutRate_onperactms (x 10^6)	feeding bouts	mean dark cycle large feeding bout onsets during ACTIVE states (per ms)	206	2.52981	1.80262	2.17657	1.67826	2.52279	1.73873	1.66675	2.07632	1.41974	3.05044	6.62063	2.34787	1.74967	1.34519	1.58945	2.06827	1.3108	2.39785	2.00755	1.87368	1.5047	0.080986	0.003505	0.157704	0.271276	0.157704	0.488934	330
BA_PE_DCLC_Large_DC_BoutNumber	feeding bouts	mean dark cycle large feeding bout number	207	77.4851	50.3906	61.0909	52.1111	72.1818	53.9231	51.8333	63.2222	42.5556	84.7	229.333	63.9	51.2	34.7273	41.4	61.6667	44.1111	66.9231	55.7692	60.5455	41.3636	0.022577	0.002095	0.141029	0.267507	0.141029	0.620764	316
BA_PE_DCLC_Large_DC_BoutProbability	feeding bouts	mean dark cycle probability for engaging in a large feeding bout	208	0.386791	0.382248	0.434109	0.401885	0.376482	0.307187	0.247513	0.466776	0.279155	0.408193	0.530591	0.416016	0.408946	0.359023	0.306667	0.389747	0.363553	0.46549	0.395742	0.431907	0.287429	0.366865	0.00687	0.890491	0.613917	0.890491	0.017043	240
BA_PE_DCLC_Large_DC_BoutPerCumIntake	feeding bouts	mean dark cycle large feeding bouts per daily chow intake (#/mg)	209	92.3478	93.2249	95.6875	94.1277	89.3839	92.2531	85.3031	95.0759	89.3533	93.6635	94.5596	94.0705	95.9133	96.5255	92.8466	95.2322	93.7693	94.9224	93.41	92.6443	82.2686	0.192337	0.005165	0.602869	0.534227	0.602869	-0.013637	169
BA_PE_DCLC_Large_DC_BoutMeanDur_ms	feeding bouts	mean dark cycle large feeding bout duration (ms)	210	91156.1	93897.3	112397	106036	91345.8	65231.1	124558	97522.4	125554	69824.2	49862.2	69231.4	108697	125027	99434.6	102674	113737	63294.3	72407.3	59343.3	114629	0.395668	0.007091	0.808983	0.578171	0.808983	-0.042745	179
BA_PE_DCLC_Large_DC_BoutMeanSize_mg	feeding bouts	mean dark cycle large feeding bout size (mg)	211	40.8358	44.5598	47.0449	53.2776	38.5833	41.762	45.8602	37.1101	53.9767	27.1777	28.5719	34.9932	48.6021	66.222	52.8945	39.0255	43.9973	29.9305	40.4523	31.5056	47.0471	0.213678	0.005408	0.413035	0.436563	0.413035	-0.12591	184
BA_PE_DCLC_Large_DC_BoutMeanIntensity_mgs	feeding bouts	mean dark cycle large feeding bout intentity (mg-s)	212	0.484219	0.497002	0.42522	0.525803	0.427852	0.656639	0.384616	0.390258	0.442123	0.397511	0.677212	0.514959	0.494186	0.534389	0.540721	0.384374	0.413915	0.478806	0.559767	0.558924	0.422276	0.285375	0.006322	0.756445	0.575804	0.756445	-0.03759	358
BA_PE_DCLC_Large_DC_BoutRatioIntensity_mgs	feeding bouts	mean dark cycle large feeding bout ratio intensity (mg-s)	213	0.462994	0.482452	0.418561	0.50245	0.422387	0.640216	0.368184	0.380529	0.429909	0.38923	0.573018	0.505453	0.447132	0.529663	0.531952	0.38009	0.386834	0.472879	0.558677	0.530904	0.41043	0.260261	0.005891	0.601449	0.534319	0.601449	-0.059394	275
BA_PE_DCLC_Large_DC_BoutSlopeIntensity_mgs	feeding bouts	mean dark cycle large feeding bout slope intensity (mg-s)	214	0.409775	0.427088	0.383664	0.393363	0.40282	0.608519	0.304045	0.348383	0.384477	0.351711	0.464057	0.456712	0.35037	0.499213	0.483788	0.375616	0.279462	0.452262	0.52916	0.438353	0.325225	0.338792	0.006737	0.662615	0.556267	0.662615	-0.059701	261
BA_PE_DCLC_Large_DC_BoutMeanSize_evtnum	feeding bouts	mean dark cycle large feeding bout mean size/event number	215	18.9365	12.7896	41.2693	15.8444	7.51889	12.465	8.92605	41.355	27.4099	10.438	7.71754	16.421	4.92188	6.89267	6.1256	6.45405	40.4383	12.4414	12.0248	10.7658	19.4198	0.060612	0.003245	0.265354	0.333749	0.265354	0.566205	119
BA_PE_DCLC_Large_DC_BoutMeanSize_evtdur	feeding bouts	mean dark cycle large feeding bout mean size/event duration	216	82907.8	87854.3	103334	96744.9	83722.2	60209.6	117630	80506.9	114701	65156	43349	63724.9	104878	122301	97043.2	95930.2	99420.2	57083.5	65122.3	53763.7	107920	0.366865	0.006854	0.653169	0.554976	0.653169	-0.083605	125
BA_PE_DCLC_Large_LC_MeanTotalBoutDur_ms	feeding bouts	mean total light cycle large feeding bout duration (ms)	217	785812	1.15327e+06	788517	1.05278e+06	558013	809824	925615	998104	1.13636e+06	608785	255433	724694	1.28671e+06	1.48673e+06	1.21628e+06	861633	1.39281e+06	1.26914e+06	957282	927938	1.56877e+06	0.008629	0.002059	0.011242	0.096219	0.011242	-0.55348	120
BA_PE_DCLC_Large_LC_MeanTotalBoutIntake_mg	feeding bouts	mean total light cycle large feeding bout chow intake (mg)	218	380.515	586.953	337.634	503.387	255.959	541.761	358.711	413.274	515.483	269.662	230.578	378.701	636.279	793.994	705.73	340.62	605.836	636.396	580.253	575.335	652.701	0.002293	0.002128	0.002167	0.253466	0.002167	-0.625291	126
BA_PE_DCLC_Large_LC_BoutRate_onperms (x 10^6)	feeding bouts	mean light cycle large feeding bout onsets (per ms)	219	0.172753	0.228936	0.120037	0.168606	0.286807	0.168409	0.202082	0.207982	0.167813	0.1704	0.081479	0.153917	0.207039	0.298188	0.222189	0.138913	0.261634	0.30391	0.205188	0.179823	0.352176	0.032011	0.002621	0.070277	0.230479	0.070277	-0.406232	304
BA_PE_DCLC_Large_LC_BoutRate_onperactms (x 10^6)	feeding bouts	mean light cycle large feeding bout onsets during ACTIVE states (per ms)	220	1.29084	1.40592	1.09834	0.91035	1.86703	1.24027	1.2584	1.44523	1.37993	1.36046	0.81797	1.53045	1.13378	1.50985	1.33483	0.895858	0.858839	2.13423	1.33961	1.23816	2.26642	0.484925	0.007598	0.521735	0.502976	0.521735	-0.1232	346
BA_PE_DCLC_Large_LC_BoutNumber	feeding bouts	mean light cycle large feeding bout number	221	6.87019	9.12833	4.72727	6.66667	11.4545	6.69231	8.25	8.22222	6.66667	6.8	3.22222	6	8.2	11.9091	8.8	5.44444	10.4444	12.0769	8.15385	7.18182	14.2727	0.044484	0.00302	0.072576	0.22739	0.072576	-0.410001	84
BA_PE_DCLC_Large_LC_BoutProbability	feeding bouts	mean light cycle probability for engaging in a large feeding bout	222	0.384308	0.446952	0.393939	0.46875	0.47191	0.460317	0.321429	0.4	0.483871	0.276423	0.176829	0.38961	0.450549	0.364903	0.328358	0.335616	0.429224	0.52862	0.389706	0.589552	0.572993	0.153745	0.004827	0.166983	0.273814	0.166983	-0.217858	4
BA_PE_DCLC_Large_LC_BoutPerCumIntake	feeding bouts	mean light cycle large feeding bouts per daily chow intake (#/mg)	223	93.3567	95.2511	94.759	96.6549	94.3344	96.923	93.1979	92.4297	97.2201	88.2254	84.6575	95.1653	96.5038	93.5686	93.192	92.2489	93.9153	96.3861	94.0744	98.7374	96.6333	0.285375	0.006305	0.20619	0.294125	0.20619	-0.028981	318
BA_PE_DCLC_Large_LC_BoutMeanDur_ms	feeding bouts	mean light cycle large feeding bout duration (ms)	224	118806	129100	166802	157916	48715.4	121008	112196	121391	170454	89527.2	79272.3	120782	156916	124840	138214	158259	133354	105088	117403	129207	109914	0.311588	0.006638	0.461553	0.462756	0.461553	-0.119872	100
BA_PE_DCLC_Large_LC_BoutMeanSize_mg	feeding bouts	mean light cycle large feeding bout size (mg)	225	59.5626	66.606	71.4227	75.508	22.3456	80.9528	43.4801	50.263	77.3225	39.6562	71.5586	63.1169	77.595	66.6713	80.1966	62.5629	58.0056	52.6952	71.163	80.1099	45.7307	0.311588	0.006622	0.34272	0.393022	0.34272	-0.161244	5
BA_PE_DCLC_Large_LC_BoutMeanIntensity_mgs	feeding bouts	mean light cycle large feeding bout intensity (mg-s)	226	0.521695	0.531669	0.432544	0.523765	0.449584	0.661431	0.382394	0.415326	0.442092	0.442402	0.936811	0.530601	0.548963	0.545335	0.574059	0.388052	0.456508	0.496219	0.627976	0.648349	0.425172	0.172352	0.004964	0.86861	0.603576	0.86861	-0.027323	232
BA_PE_DCLC_Large_LC_BoutRatioIntensity_mgs	feeding bouts	mean light cycle large feeding bout ratio intensity (mg-s)	227	0.515746	0.518824	0.428189	0.478152	0.458697	0.668986	0.387538	0.414059	0.453626	0.442951	0.902694	0.522567	0.494499	0.534053	0.580235	0.395319	0.434973	0.501439	0.606146	0.620015	0.41606	0.236338	0.005639	0.95695	0.626503	0.95695	-0.008586	299
BA_PE_DCLC_Large_LC_BoutSlopeIntensity_mgs	feeding bouts	mean light cycle large feeding bout slope intensity (mg-s)	228	0.483319	0.463567	0.400502	0.344693	0.48252	0.667204	0.404581	0.420885	0.504515	0.444742	0.700584	0.462966	0.37242	0.438761	0.595283	0.436881	0.347815	0.520881	0.46616	0.472647	0.374272	0.425053	0.007086	0.674674	0.555754	0.674674	0.060199	244
BA_PE_DCLC_Large_LC_BoutMeanSize_evtnum	feeding bouts	mean light cycle large feeding bout mean size/event number	229	11.9955	7.54626	20.0962	15.5333	1.88095	10.5172	6.47475	14.6757	22.8667	4.08824	11.6552	12.1667	7.5	7	6.11364	4.28571	11.5319	10.1529	8.54717	9.11392	7.59236	0.044487	0.002925	0.063517	0.220682	0.063517	0.668658	245
BA_PE_DCLC_Large_LC_BoutMeanSize_evtdur	feeding bouts	mean light cycle large feeding bout mean size/event duration	230	111733	124275	160081	147633	48466	114959	105753	109730	159301	88827.7	71067.6	111509	150483	121027	135333	152095	128238	98067.2	110828	124644	105203	0.192337	0.005149	0.344412	0.389865	0.344412	-0.153488	448
BA_PE_DCLC_ActProb	feeding bouts	daily activity probability (all bout types)	231	0.434467	0.41174	0.392279	0.418191	0.4484	0.419949	0.466563	0.440987	0.394394	0.551523	0.408583	0.403802	0.464087	0.439254	0.437053	0.394481	0.379095	0.405631	0.43584	0.404985	0.458713	0.285375	0.006289	0.30495	0.367734	0.30495	0.077514	447
BA_PE_DCLC_MeanFeedingCoeff_mgs	feeding bouts	daily mean feeding coefficient (all bouts	232	0.536406	0.55387	0.465191	0.465764	0.400139	0.484919	0.879252	0.522329	0.574879	0.471656	0.65186	0.448067	0.570875	0.743852	0.46879	0.427131	0.563018	0.555457	0.418886	0.535254	0.636304	0.260261	0.005875	0.751369	0.574432	0.751369	-0.046224	446
BA_PE_DCLC_LC_BoutThresh_mg	feeding bouts	light cycle within-bout feeding threshold (mg)	233	13.4435	13.9979	17.9733	4.32601	8.25741	15.6032	15.2911	11.7593	17.9733	14.3919	20.0855	8.77334	14.3919	12.8785	12.8785	10.3123	18.8887	20.0855	13.9623	9.70584	7.38906	0.484924	0.007729	0.795115	0.577672	0.795115	-0.058303	424
BA_PE_DCLC_DC_BoutThresh_mg	feeding bouts	dark cycle within-bout feeding threshold (mg)	234	12.9894	8.71424	9.41613	11.6411	15.6032	22.0832	5.79836	7.69372	11.6411	11.3848	9.22781	25.4041	13.2747	9.3566	7.24128	6.35019	8.09227	12.539	6.03744	4.98314	7.38906	0.070233	0.003391	0.067155	0.228793	0.067155	0.575883	435
BA_PE_DCLC_DC_ActProb	feeding bouts	feedomg bouts: dark cycle activity probability (all bout types)	235	0.687456	0.659452	0.650615	0.663067	0.720706	0.694598	0.802949	0.678132	0.603604	0.779946	0.643807	0.63714	0.719653	0.718735	0.705605	0.643457	0.630705	0.59827	0.690815	0.646816	0.748853	0.260261	0.005859	0.38218	0.417793	0.38218	0.060001	425
BA_PE_DCLC_LC_ActProb	feeding bouts	light cycle activity probability (all bout types)	236	0.160697	0.142018	0.10929	0.153617	0.160586	0.12161	0.099611	0.18261	0.166454	0.304637	0.15317	0.155389	0.18521	0.135784	0.143909	0.125252	0.10057	0.197496	0.155061	0.142398	0.145234	0.213678	0.005391	0.382688	0.413199	0.382688	0.178269	436
BA_PE_DCLC_Large_TotalDur_ms	feeding bouts	large feeding bout total duration (ms)	237	7.02586e+06	5.70375e+06	7654928	7.15152e+06	7.38187e+06	6.47938e+06	1.16905e+07	6852022	5.33287e+06	6.40987e+06	4.99538e+06	6.31023e+06	6.57841e+06	4.32728e+06	7.16369e+06	6.5229e+06	5.14858e+06	5.82857e+06	7.19322e+06	5.50499e+06	4520906	0.060612	0.003224	0.069014	0.230646	0.069014	0.300763	488
BA_PE_DCLC_Large_TotalIntake_mg	feeding bouts	large feeding bout total chow intake (mg)	238	3258.58	2744.64	3211.65	3040.97	2735.8	2812.49	6783.07	3124.71	2895.56	2546.61	2836.24	2598.74	3279.74	2793.7	2759.46	2571.61	2614.77	3093.7	2747.19	2639.44	2482.86	0.070233	0.003371	0.221625	0.299119	0.221625	0.247628	477
BA_PE_DCLC_Large_Number	feeding bouts	total number of large feeding bouts	239	77.5031	66.3712	65.8182	83.6364	60.0833	49.2222	232.556	59.4	50.2	54.5556	63.9231	55.6364	58.7778	60.6154	71.4444	91.5	69.9	46.6364	67.1111	79	67.7273	0.213678	0.005375	0.543824	0.512996	0.543824	0.223695	466
BA_PE_DCLC_Large_Probability	feeding bouts	daily probability of a large feeding bout	240	0.370968	0.407649	0.430952	0.387205	0.255583	0.296123	0.51628	0.414226	0.31026	0.374523	0.394962	0.329564	0.408494	0.318899	0.457977	0.394227	0.413609	0.360506	0.384713	0.474146	0.444511	0.106147	0.004067	0.208144	0.288697	0.208144	-0.136033	460
BA_PE_DCLC_Large_PerCumIntake	feeding bouts	total percent cumulative food intake in large bouts	241	91.8286	94.4511	95.5891	89.7804	86.2612	90.6985	94.1851	96.0329	92.9305	93.804	93.5452	85.4593	94.5069	93.1232	94.67	93.062	94.2275	95.7489	94.8519	95.2713	93.9883	0.037831	0.002796	0.042157	0.160799	0.042157	-0.040623	467
BA_PE_DCLC_Large_Dur_ms	feeding bouts	large feeding bout average duration (ms)	242	103722	88043.4	116304	85507.3	122861	131635	50269.7	115354	106233	117493	78146.7	113419	111920	71389.2	100269	71288.5	73656.4	124979	107184	69683.4	66751.6	0.044487	0.002903	0.146362	0.268901	0.146362	0.236437	471
BA_PE_DCLC_Large_Size_mg	feeding bouts	large feeding bout average size (mg)	243	46.5038	43.1679	48.7958	36.3594	45.5334	57.1387	29.1675	52.6045	57.6805	46.6791	44.3696	46.7094	55.799	46.0889	38.6238	28.1051	37.4073	66.3367	40.935	33.4106	36.6596	0.172352	0.004947	0.470645	0.469191	0.470645	0.107391	478
BA_PE_DCLC_Large_MeanIntensity_mgs	feeding bouts	large feeding bout mean feeding intensity (mgs)	244	0.482568	0.504962	0.425746	0.430828	0.384311	0.442119	0.680809	0.501748	0.546565	0.422069	0.568468	0.423019	0.525572	0.657169	0.393143	0.400847	0.516302	0.537184	0.384673	0.481468	0.568407	0.338792	0.006721	0.588917	0.528537	0.588917	-0.065443	528
BA_PE_DCLC_Large_RatioIntensity_mgs	feeding bouts	large feeding bout ratio intensity (mgs)	245	0.460556	0.495272	0.419553	0.42522	0.37061	0.434068	0.580222	0.456027	0.542964	0.397294	0.567773	0.41183	0.498561	0.645601	0.3852	0.394244	0.507862	0.530783	0.381914	0.479463	0.549195	0.285375	0.006272	0.354818	0.394018	0.354818	-0.104843	282
BA_PE_DCLC_Large_Rate_onperms (x 10^6)	feeding bouts	large feeding bout onset rate (bouts/ms)	246	0.934329	0.801753	0.797585	1.00659	0.715491	0.593897	2.81249	0.717755	0.606588	0.656768	0.771201	0.664928	0.71085	0.731295	0.864038	1.10164	0.851048	0.561281	0.814917	0.953097	0.815116	0.213678	0.005359	0.550424	0.513698	0.550424	0.220773	71
BA_PE_DCLC_Large_Rate_onperactms (x 10^6)	feeding bouts	large feeding bout rate per active state (bout/ms)	247	2.13688	1.96544	2.03321	2.407	1.59565	1.41421	6.02811	1.62761	1.53802	1.19083	1.8875	1.64667	1.53172	1.66486	1.97697	2.79263	2.24495	1.38373	1.86976	2.35341	1.77696	0.213678	0.005343	0.716517	0.568857	0.716517	0.120653	489
BA_PE_DCLC_Large_ActProb (x 10^6)	feeding bouts	probability of a large bout during active state	248	2.13688	1.96544	2.03321	2.407	1.59565	1.41421	6.02811	1.62761	1.53802	1.19083	1.8875	1.64667	1.53172	1.66486	1.97697	2.79263	2.24495	1.38373	1.86976	2.35341	1.77696	0.213678	0.005327	0.716517	0.567572	0.716517	0.120653	482
BA_PE_DCLC_Small_MeanTotalBoutDur_ms	feeding bouts	mean small feeding bout duration (ms)	249	592175	428927	376692	402057	824518	341280	1.3096e+06	425585	724469	512132	664353	341069	293979	305740	436542	404986	501261	284980	372619	327159	1114282	0.032011	0.002596	0.208608	0.288202	0.208608	0.465291	231
BA_PE_DCLC_Small_MeanTotalBoutIntake_mg	feeding bouts	mean small feeding bout total food intake (mg)	250	254.149	185.974	148.201	190.63	346.149	206.303	435.73	155.359	288.434	191.721	418.777	160.183	129.08	137.356	220.273	149.104	168.21	131.007	195.706	158.809	442.17	0.044487	0.00288	0.156243	0.271424	0.156243	0.450575	357
BA_PE_DCLC_Small_BoutRate_onperms (x 10^6)	feeding bouts	small feeding bout onset rate (bouts/ms)	251	1.52901	1.12194	1.05316	1.02932	1.59303	1.56189	2.08395	1.0226	1.41168	1.69279	2.63511	1.20657	1.01501	0.995645	1.34851	1.30333	1.09684	1.05704	1.18139	1.01862	1.35267	0.015605	0.002102	0.029599	0.155023	0.029599	0.446607	361
BA_PE_DCLC_Small_BoutRate_onperactms (x 10^6)	feeding bouts	small feeding bout rate per active state (bouts/ms)	252	3.57385	2.70774	2.68474	2.21795	3.80934	3.55578	4.64753	2.33977	3.36155	4.2912	5.64793	3.18275	2.30167	2.45456	3.41919	2.99038	1.98875	2.61006	2.89144	2.22061	3.34985	0.026951	0.002321	0.031549	0.160449	0.031549	0.400389	235
BA_PE_DCLC_Small_BoutNumber	feeding bouts	number of small feeding bouts	253	126.799	93.0728	86.9091	85.1111	132.364	129.462	175	84.5556	117	140.6	217.889	99.1	84	82.7273	111.6	107.333	91.1111	87.6154	97.9231	84.6364	113.182	0.018818	0.002418	0.030627	0.15805	0.030627	0.446111	22
BA_PE_DCLC_Small_BoutProbability	feeding bouts	daily probability of a small feeding bout	254	0.612065	0.609318	0.569048	0.591506	0.612795	0.681101	0.744417	0.542023	0.703877	0.605773	0.48372	0.586391	0.585774	0.639494	0.68974	0.615287	0.625477	0.525854	0.605038	0.555489	0.670436	0.515075	0.007908	0.926569	0.618145	0.926569	0.006489	457
BA_PE_DCLC_Small_BoutPerCumIntake	feeding bouts	total percent cumulative food intake in small bouts	255	7.3896	6.33068	4.41093	5.49307	10.2196	6.87678	13.7388	5.32998	9.30155	6.93803	5.81485	5.77247	3.96708	4.25112	7.06947	5.14811	6.19599	4.72875	6.45479	6.01172	14.5407	0.136518	0.004419	0.434806	0.450085	0.434806	0.223135	97
BA_PE_DCLC_Small_BoutMeanDur_ms	feeding bouts	small feeding bout mean duration (ms)	256	4676.54	4465.92	4334.32	4723.91	6229.19	2636.15	7483.41	5033.2	6192.04	3642.47	3049.05	3441.66	3499.75	3695.76	3911.67	3773.16	5501.64	3252.63	3805.22	3865.47	9845.06	0.366865	0.006839	0.79558	0.576815	0.79558	0.066484	456
BA_PE_DCLC_Small_BoutMeanSize_mg	feeding bouts	small feeding bout mean size (mg)	257	1.98481	1.94964	1.70524	2.23978	2.61514	1.59355	2.48989	1.83736	2.46525	1.36359	1.92197	1.61638	1.53667	1.66035	1.97377	1.38917	1.8462	1.49526	1.99857	1.87637	3.90672	0.285375	0.006256	0.896279	0.614287	0.896279	0.025796	10
BA_PE_DCLC_Small_BoutMeanIntensity_mgs	feeding bouts	small feeding bout mean feeding intensity (mgs)	258	0.497367	0.501471	0.418287	0.516746	0.441313		0.357527	0.40823			0.823699	0.51577				0.39546	0.395859	0.493643	0.601231	0.555281				0.955514	0.627905	0.955514		81
BA_PE_DCLC_Small_BoutRatioIntensity_mgs	feeding bouts	small feeding bout ratio intensity (mgs)	259	0.446214	0.448062	0.393427	0.474136	0.41982	0.604499	0.332721	0.365047	0.398132	0.374359	0.630353	0.469651	0.439081	0.449258	0.504586	0.368172	0.335573	0.459707	0.525218	0.485419	0.396821	0.311588	0.006605	0.961451	0.625946	0.961451	-0.00596	12
BA_PE_DCLC_Small_BoutSlopeIntensity_mgs	feeding bouts	small feeding bout slope intensity (mgs)	260	0.372468	0.383692	0.351562	0.425819	0.381901	0.475408	0.316412	0.318632	0.377952	0.343979	0.327042	0.405972	0.359993	0.425959	0.45291	0.331253	0.280484	0.400366	0.435669	0.350875	0.382011	0.213678	0.005311	0.638918	0.552227	0.638918	-0.042831	498
BA_PE_DCLC_Small_BoutMeanSize_evtnum	feeding bouts	small feeding bout size per event number	261	2.21457	2.10275	2.74059	2.25849	1.60096	1.50564	2.37048	3.24967	2.50142	2.09033	1.68791	2.14026	1.58452	1.68681	1.81093	1.42961	3.69146	2.05531	1.92694	2.01074	2.95582	0.172352	0.00493	0.692312	0.554659	0.692312	0.074752	509
BA_PE_DCLC_Small_BoutMeanSize_evtdur	feeding bouts	small feeding bout size per event duration	262	4089.1	3887.86	3824.45	4071.93	5728.61	2377.38	6693.54	3984.97	5386.95	3163.71	2626.43	3032.99	3187.82	3086.65	3641.29	3322.61	4264.82	2871.83	3231.5	3240.77	9033.72	0.338792	0.006705	0.788352	0.576338	0.788352	0.072805	24
BA_PE_DCLC_Small_DC_MeanTotalBoutDur_ms	feeding bouts	mean total dark cycle small feeding bout duration (ms)	263	536880	362818	328776	367597	790825	311537	1.22917e+06	340030	690379	424264	586868	299346	245384	187103	337322	330461	389163	232920	305032	311530	1.05687e+06	0.018818	0.002381	0.175209	0.272048	0.175209	0.565354	294
BA_PE_DCLC_Small_DC_MeanTotalBoutIntake_mg	feeding bouts	mean total dark cycle small feeding bout chow intake (mg)	264	230.103	156.25	129.527	173.209	330.777	189.104	409.549	121.511	273.694	155.732	376.989	140.944	106.029	82.7808	168.717	120.484	128.958	107.146	159.157	151.452	419.43	0.018818	0.002346	0.124775	0.266982	0.124775	0.558431	476
BA_PE_DCLC_Small_DC_BoutRate_onperms (x 10^6)	feeding bouts	mean dark cycle small feeding bout onsets (per ms)	265	2.67319	1.88408	1.846	1.79749	2.7704	2.81848	3.65199	1.67362	2.54648	2.84576	4.70303	2.0787	1.71487	1.43682	2.16908	2.23715	1.78976	1.78094	1.97347	1.84553	2.37674	0.012874	0.001886	0.021237	0.124208	0.021237	0.504706	465
BA_PE_DCLC_Small_DC_BoutRate_onperactms (x 10^6)	feeding bouts	mean dark cycle small feeding bout onsets during ACTIVE states (per ms)	266	3.81155	2.91553	2.83731	2.49771	4.17817	3.92145	5.06724	2.37189	3.66611	4.4226	5.8572	3.29583	2.52881	2.40162	3.59355	3.23843	2.29472	2.7534	3.06532	2.46448	3.73032	0.026951	0.002297	0.033426	0.156395	0.033426	0.386623	495
BA_PE_DCLC_Small_DC_BoutNumber	feeding bouts	mean dark cycle small feeding bout number	267	115.344	81.296	79.6364	77.5556	119.545	121.615	157.583	72.2222	109.889	122.8	202.889	89.7	74	62	93.6	96.5556	77.2222	76.8462	85.1538	79.6364	102.545	0.014181	0.001942	0.021226	0.126248	0.021226	0.504683	493
BA_PE_DCLC_Small_DC_BoutProbability	feeding bouts	mean dark cycle probability for engaging in a small feeding bout	268	0.613209	0.617752	0.565891	0.598115	0.623518	0.692813	0.752487	0.533224	0.720845	0.591807	0.469409	0.583984	0.591054	0.640977	0.693333	0.610253	0.636447	0.53451	0.604258	0.568093	0.712571	0.366865	0.006824	0.890491	0.612714	0.890491	-0.010648	497
BA_PE_DCLC_Small_DC_BoutPerCumIntake	feeding bouts	mean dark cycle small feeding bouts per daily chow intake (#/mg)	269	7.65218	6.77511	4.31246	5.87235	10.6161	7.74687	14.6969	4.92406	10.6467	6.33653	5.44036	5.92946	4.08674	3.47455	7.15342	4.76777	6.23067	5.07757	6.58995	7.35572	17.7314	0.192337	0.005132	0.602869	0.532882	0.602869	0.175627	526
BA_PE_DCLC_Small_DC_BoutMeanDur_ms	feeding bouts	mean dark cycle small feeding bout duration (ms)	270	4652.06	4278.45	4128.46	4739.79	6615.26	2561.66	7800.15	4708.11	6282.52	3454.92	2892.56	3337.19	3316	3017.8	3603.87	3422.49	5039.52	3031	3582.13	3911.9	10306.3	0.285375	0.006239	0.678256	0.556094	0.678256	0.120783	504
BA_PE_DCLC_Small_DC_BoutMeanSize_mg	feeding bouts	mean dark cycle small feeding bout size (mg)	271	1.96513	1.85531	1.62647	2.23335	2.76695	1.55494	2.59894	1.68245	2.49065	1.26817	1.85811	1.57128	1.43282	1.33518	1.80253	1.24782	1.66996	1.3943	1.86905	1.9018	4.09018	0.213678	0.005295	0.724601	0.56884	0.724601	0.082962	515
BA_PE_DCLC_Small_DC_BoutMeanIntensity_mgs	feeding bouts	mean dark cycle small feeding bout intentity (mg-s)	272	0.497307	0.500748	0.418133	0.516391	0.439992		0.357389	0.406318			0.826988	0.515942				0.393968	0.394487	0.493953	0.603856	0.554417				0.963027	0.625811	0.963027		66
BA_PE_DCLC_Small_DC_BoutRatioIntensity_mgs	feeding bouts	mean dark cycle small feeding bout ratio intensity (mg-s)	273	0.445769	0.444469	0.393966	0.471191	0.418268	0.607003	0.333191	0.357353	0.396441	0.367063	0.642375	0.47084	0.432093	0.442433	0.500165	0.364595	0.331372	0.460013	0.521772	0.486157	0.396862	0.311588	0.006588	0.973619	0.629198	0.973619	0.004214	531
BA_PE_DCLC_Small_DC_BoutSlopeIntensity_mgs	feeding bouts	mean dark cycle small feeding bout slope intensity (mg-s)	274	0.366808	0.369778	0.350137	0.423437	0.380659	0.475767	0.317147	0.29311	0.377252	0.320591	0.32529	0.404691	0.344658	0.395796	0.435923	0.3116	0.272535	0.394566	0.399519	0.351312	0.382309	0.366865	0.006809	0.902047	0.613448	0.902047	-0.011635	80
BA_PE_DCLC_Small_DC_BoutMeanSize_evtnum	feeding bouts	mean dark cycle small feeding bout mean size/event number	275	2.23651	2.11232	2.71461	2.30802	1.64106	1.49779	2.42517	3.25846	2.54601	2.09202	1.67799	2.20401	1.56892	1.6393	1.76496	1.41197	3.65755	2.06707	1.92954	2.05137	3.10284	0.153745	0.004809	0.666142	0.555243	0.666142	0.082426	470
BA_PE_DCLC_Small_DC_BoutMeanSize_evtdur	feeding bouts	mean dark cycle small feeding bout mean size/event duration	276	4062.06	3707.49	3622.76	4070.95	6065.62	2315.74	7001.94	3672.85	5451.9	2960.4	2498.64	2959.75	3024.77	2515.29	3348.3	2990.38	3786.67	2660.59	3004.75	3283.33	9457.03	0.338792	0.006689	0.671091	0.554104	0.671091	0.131769	496
BA_PE_DCLC_Small_LC_MeanTotalBoutDur_ms	feeding bouts	mean total light cycle small feeding bout duration (ms)	277	55295.6	66109.5	47915.9	34460.2	33693.6	29742.4	80423.3	85555.4	34089.7	87867.7	77484.7	41722.8	48594.4	118636	99219.9	74525.1	112098	52059.8	67586.5	15629.7	57415.9	0.236338	0.005623	0.442833	0.454373	0.442833	-0.257694	77
BA_PE_DCLC_Small_LC_MeanTotalBoutIntake_mg	feeding bouts	mean total light cycle small feeding bout chow intake (mg)	278	24.0452	29.7241	18.6741	17.4214	15.3726	17.1992	26.1806	33.8483	14.7397	35.9891	41.7877	19.2393	23.0517	54.5753	51.5562	28.6204	39.2518	23.861	36.549	7.35713	22.7404	0.172352	0.004913	0.347959	0.392614	0.347959	-0.305885	337
BA_PE_DCLC_Small_LC_BoutRate_onperms (x 10^6)	feeding bouts	mean light cycle small feeding bout onsets (per ms)	279	0.287823	0.295916	0.184672	0.191086	0.320951	0.197445	0.426618	0.311973	0.179001	0.446048	0.379299	0.241137	0.252487	0.518984	0.454477	0.27499	0.347918	0.271003	0.321332	0.125193	0.26245	0.395668	0.007076	0.876032	0.60753	0.876032	-0.040006	78
BA_PE_DCLC_Small_LC_BoutRate_onperactms (x 10^6)	feeding bouts	mean light cycle small feeding bout onsets during ACTIVE states (per ms)	280	2.2328	1.76682	1.68975	1.03173	2.08929	1.45411	2.65663	2.16784	1.47192	3.56119	3.80779	2.39771	1.38266	2.62783	2.73034	1.77343	1.14207	1.90313	2.09788	0.862011	1.68899	0.136518	0.004402	0.192397	0.28487	0.192397	0.337693	492
BA_PE_DCLC_Small_LC_BoutNumber	feeding bouts	mean light cycle small feeding bout number	281	11.4554	11.7769	7.27273	7.55556	12.8182	7.84615	17.4167	12.3333	7.11111	17.8	15	9.4	10	20.7273	18	10.7778	13.8889	10.7692	12.7692	5	10.6364	0.425053	0.007072	0.877368	0.607256	0.877368	-0.039933	459
BA_PE_DCLC_Small_LC_BoutProbability	feeding bouts	mean light cycle probability for engaging in a small feeding bout	282	0.615692	0.553048	0.606061	0.53125	0.52809	0.539683	0.678571	0.6	0.516129	0.723577	0.823171	0.61039	0.549451	0.635097	0.671642	0.664384	0.570776	0.47138	0.610294	0.410448	0.427007	0.153745	0.004791	0.166983	0.272541	0.166983	0.154805	494
BA_PE_DCLC_Small_LC_BoutPerCumIntake	feeding bouts	mean light cycle small feeding bouts per daily chow intake (#/mg)	283	6.64327	4.74894	5.24099	3.34507	5.66561	3.07699	6.80207	7.57026	2.7799	11.7746	15.3425	4.83471	3.49623	6.43145	6.80802	7.75115	6.08472	3.6139	5.92557	1.26261	3.36675	0.285375	0.006223	0.20619	0.292934	0.20619	0.484288	545
BA_PE_DCLC_Small_LC_BoutMeanDur_ms	feeding bouts	mean light cycle small feeding bout duration (ms)	284	4845.76	5268.02	6588.44	4560.91	2628.58	3790.7	4617.61	6936.93	4793.86	4936.39	5165.64	4438.6	4859.44	5723.69	5512.22	6914.7	8071.04	4834.12	5292.92	3125.95	5398.08	0.136518	0.004385	0.507127	0.495702	0.507127	-0.120536	552
BA_PE_DCLC_Small_LC_BoutMeanSize_mg	feeding bouts	mean light cycle small feeding bout size (mg)	285	2.14397	2.38326	2.56769	2.30577	1.19928	2.19205	1.50319	2.74446	2.07277	2.02186	2.78585	2.04673	2.30517	2.63302	2.86423	2.6555	2.82613	2.21567	2.86227	1.47143	2.13799	0.120661	0.00427	0.288318	0.353757	0.288318	-0.152654	559
BA_PE_DCLC_Small_LC_BoutMeanIntensity_mgs	feeding bouts	mean light cycle small feeding bout intensity (mg-s)	286	0.503396	0.502667	0.419976	0.520389	0.453635	0.655731	0.358775	0.419429		0.409275	0.779222	0.514131	0.493691	0.497753	0.541538	0.408821	0.403482	0.491435	0.58373	0.569036	0.425207			0.988359	0.627174	0.988359		79
BA_PE_DCLC_Small_LC_BoutRatioIntensity_mgs	feeding bouts	mean light cycle small feeding bout ratio intensity (mg-s)	287	0.449335	0.468542	0.389726	0.505551	0.456245	0.578271	0.325535	0.39563	0.43238	0.409583	0.539303	0.461121	0.47437	0.460021	0.519615	0.384037	0.350157	0.458339	0.540774	0.470714	0.396065	0.285375	0.006207	0.593848	0.53025	0.593848	-0.060389	481
BA_PE_DCLC_Small_LC_BoutSlopeIntensity_mgs	feeding bouts	mean light cycle small feeding bout slope intensity (mg-s)	288	0.393448	0.425397	0.353438	0.470045	0.44936	0.468735	0.274718	0.362866	0.418357	0.402494	0.324964	0.409499	0.425485	0.450245	0.489361	0.358296	0.294658	0.408246	0.505882	0.33336	0.338002	0.285375	0.006191	0.423183	0.445946	0.423183	-0.112637	223
BA_PE_DCLC_Small_LC_BoutMeanSize_evtnum	feeding bouts	mean light cycle small feeding bout mean size/event number	289	1.99485	1.9022	3.025	1.75	1.22695	1.62745	1.8756	3.1982	1.8125	2.07865	1.82222	1.53191	1.7	1.82895	2.05	1.58763	3.88	1.97143	1.90964	1.36364	1.53846	0.366865	0.006794	0.767869	0.573308	0.767869	0.068607	323
BA_PE_DCLC_Small_LC_BoutMeanSize_evtdur	feeding bouts	mean light cycle small feeding bout mean size/event duration	290	4278.56	4713.63	6032.93	4081.91	2585.52	3332.8	3903.19	5812.72	4383.28	4566.28	4355.02	3731.93	4394.45	4795.72	5164.83	6299.02	6923.3	4379.19	4743.57	2563.05	4952.55	0.120661	0.004252	0.424308	0.445793	0.424308	-0.139713	349
BA_PE_DCLC_Small_TotalDur_ms	feeding bouts	small feeding bout total duration (ms)	291	661831	359271	376692	824518	1.3096e+06	724469	664353	293979	436542	501261	372619	1114282	402057	341280	425585	512132	341069	305740	404986	284980	327159	0.008629	0.002002	0.013041	0.101691	0.013041	0.88139	309
BA_PE_DCLC_Small_TotalIntake_mg	feeding bouts	small feeding bout total intake (mg)	292	279.273	160.849	148.201	346.149	435.73	288.434	418.777	129.08	220.273	168.21	195.706	442.17	190.63	206.303	155.359	191.721	160.183	137.356	149.104	131.007	158.809	0.012874	0.001854	0.008404	0.098297	0.008404	0.795966	241
BA_PE_DCLC_Small_Number	feeding bouts	number of small feeding bouts	293	122.698	97.1741	86.9091	132.364	175	117	217.889	84	111.6	91.1111	97.9231	113.182	85.1111	129.462	84.5556	140.6	99.1	82.7273	107.333	87.6154	84.6364	0.052055	0.002998	0.11227	0.255823	0.11227	0.336466	195
BA_PE_DCLC_Small_Probability	feeding bouts	probability for small feeding bouts (DC and LC)	294	0.629032	0.592351	0.569048	0.612795	0.744417	0.703877	0.48372	0.585774	0.68974	0.625477	0.605038	0.670436	0.591506	0.681101	0.542023	0.605773	0.586391	0.639494	0.615287	0.525854	0.555489	0.106147	0.004048	0.208144	0.289842	0.208144	0.086682	209
BA_PE_DCLC_Small_PerCumIntake	feeding bouts	total percent cumulative food intake in small feeding bouts	295	8.17137	5.54891	4.41093	10.2196	13.7388	9.30155	5.81485	3.96708	7.06947	6.19599	6.45479	14.5407	5.49307	6.87678	5.32998	6.93803	5.77247	4.25112	5.14811	4.72875	6.01172	0.037831	0.002772	0.042157	0.162566	0.042157	0.558374	453
BA_PE_DCLC_Small_Dur_ms	feeding bouts	small feeding bout duration (ms)	296	5385.13	3757.33	4334.32	6229.19	7483.41	6192.04	3049.05	3499.75	3911.67	5501.64	3805.22	9845.06	4723.91	2636.15	5033.2	3642.47	3441.66	3695.76	3773.16	3252.63	3865.47	0.022577	0.002072	0.033	0.158634	0.033	0.519276	451
BA_PE_DCLC_Small_Size_mg	feeding bouts	small feeding bout size (mg)	297	2.24594	1.68851	1.70524	2.61514	2.48989	2.46525	1.92197	1.53667	1.97377	1.8462	1.99857	3.90672	2.23978	1.59355	1.83736	1.36359	1.61638	1.66035	1.38917	1.49526	1.87637	0.005665	0.002253	0.026967	0.150207	0.026967	0.411569	491
BA_PE_DCLC_Small_MeanIntensity_mgs	feeding bouts	small bout mean feeding intensity (mgs)	298	0.506319	0.493212	0.418287	0.441313	0.357527		0.823699			0.395859	0.601231		0.516746		0.40823		0.51577		0.39546	0.493643	0.555281			0.858479	0.598908	0.858479		469
BA_PE_DCLC_Small_RatioIntensity_mgs	feeding bouts	small bout mean feeding ratio intensity (mgs)	299	0.437573	0.456703	0.393427	0.41982	0.332721	0.398132	0.630353	0.439081	0.504586	0.335573	0.525218	0.396821	0.474136	0.604499	0.365047	0.374359	0.469651	0.449258	0.368172	0.459707	0.485419	0.285375	0.006175	0.615444	0.539917	0.615444	-0.061733	480
BA_PE_DCLC_Small_Rate_onperms (x 10^6)	feeding bouts	small feeding bout onset rate (bouts/ms)	300	1.47714	1.17381	1.05316	1.59303	2.08395	1.41168	2.63511	1.01501	1.34851	1.09684	1.18139	1.35267	1.02932	1.56189	1.0226	1.69279	1.20657	0.995645	1.30333	1.05704	1.01862	0.052055	0.002978	0.116195	0.259708	0.116195	0.331603	538
BA_PE_DCLC_Small_Rate_onperactms (x 10^6)	feeding bouts	small feeding bout onset rate within active states (bouts/ms)	301	3.4102	2.8714	2.68474	3.80934	4.64753	3.36155	5.64793	2.30167	3.41919	1.98875	2.89144	3.34985	2.21795	3.55578	2.33977	4.2912	3.18275	2.45456	2.99038	2.61006	2.22061	0.120661	0.004234	0.199383	0.290315	0.199383	0.248103	117
BA_PE_DCLC_Small_ActProb (x 10^6)	feeding bouts	probability of small feeding bout	302	3.4102	2.8714	2.68474	3.80934	4.64753	3.36155	5.64793	2.30167	3.41919	1.98875	2.89144	3.34985	2.21795	3.55578	2.33977	4.2912	3.18275	2.45456	2.99038	2.61006	2.22061	0.120661	0.004216	0.199383	0.289115	0.199383	0.248103	35
BA_LE_DCLC_Large_MeanTotalBoutDur_ms	drinking bouts	mean total dark cycle large drinking bout duration (ms)	303	490732	477520	640567	531773	427317	358127	603195	526960	486303	437965	500683	394436	448485	398598	511384	677736	359027	401398	526463	345303	614710	0.366865	0.006779	0.770381	0.572746	0.770381	0.039374	434
BA_LE_DCLC_Large_MeanTotalBoutIntake_mg	drinking bouts	mean total dark cycle large drinking bout water intake (mg)	304	4242.27	4070.61	3519.12	3775.05	3478.43	3429.67	4432.36	5950.46	6562.26	3228.41	4739.44	3307.48	4256.82	3701.14	3403.01	3645.1	3383.03	3849.44	4005.23	4516.47	5534.89	0.425053	0.007057	0.691009	0.558718	0.691009	0.059592	423
BA_LE_DCLC_Large_BoutRate_onperms (x 10^6)	drinking bouts	mean total large drinking bout onsets (per ms)	305	0.75625	0.725416	0.734792	0.649037	0.596293	0.704382	0.626178	1.0132	0.738685	0.679044	1.08307	0.737819	0.683922	0.603952	0.625921	0.570712	0.474853	0.735008	1.21388	0.700234	0.927857	0.213678	0.00528	0.716788	0.566508	0.716788	0.060053	445
BA_LE_DCLC_Large_BoutRate_onperactms (x 10^6)	drinking bouts	mean total large drinking bout onsets during ACTIVE states (per ms)	306	1.77639	1.78142	1.87314	1.39852	1.42589	1.60359	1.39647	2.31825	1.75899	1.72136	2.32138	1.94626	1.55089	1.48892	1.58704	1.30945	0.860984	1.8149	2.97094	1.52652	2.2978	0.395668	0.007061	0.982206	0.626669	0.982206	-0.004082	444
BA_LE_DCLC_Large_BoutNumber	drinking bouts	mean total large drinking bout number	307	62.6372	60.1983	60.6364	53.6667	49.5455	58.3846	52.5833	83.7778	61.2222	56.4	89.5556	60.6	56.6	50.1818	51.8	47	39.4444	60.9231	100.615	58.1818	77.6364	0.236338	0.005607	0.728994	0.569739	0.728994	0.057297	422
BA_LE_DCLC_Large_BoutProbability	drinking bouts	mean total probability for engaging in a large drinking bout	308	0.775724	0.858808	0.916209	0.83564	0.610987	0.670495	0.779012	0.892308	0.924497	0.723077	0.507237	0.897778	0.816739	0.798842	0.851974	0.805714	0.797753	0.961165	0.878442	0.949555	0.854	0.153745	0.004773	0.108883	0.256432	0.108883	-0.146793	433
BA_LE_DCLC_Large_BoutPerCumIntake	drinking bouts	mean total large drinking bouts per daily water intake (#/mg)	309	97.0542	98.925	99.4271	98.8137	93.8387	94.162	99.1241	99.4506	99.764	98.0784	88.6338	99.2493	99.1688	98.5577	98.7574	97.7335	98.4288	99.8526	98.8321	99.728	98.9578	0.338792	0.006673	0.129918	0.268176	0.129918	-0.027545	144
BA_LE_DCLC_Large_BoutMeanDur_ms	drinking bouts	mean total large drinking bout duration (ms)	310	8080.09	8319.16	10564.1	9908.81	8624.74	6133.92	11471.2	6289.97	7943.24	7765.33	5590.75	6508.84	7923.77	7943.07	9872.28	14419.9	9102.1	6588.6	5232.43	5934.9	7917.81	0.515075	0.007893	0.819558	0.579824	0.819558	-0.042066	139
BA_LE_DCLC_Large_BoutMeanSize_mg	drinking bouts	mean total large drinking bout size (mg)	311	68.4577	70.3902	58.0364	70.3426	70.2068	58.7427	84.2922	71.0267	107.187	57.2414	52.9218	54.5789	75.2088	73.7546	65.6952	77.5553	85.7671	63.1853	39.8074	77.6268	71.2925	0.106147	0.00403	0.773138	0.57237	0.773138	-0.040162	159
BA_LE_DCLC_Large_BoutMeanIntensity_mgs	drinking bouts	mean total large drinking bout intentity (mg-s)	312	10.1243	10.09	6.23583	7.69228	9.44843	11.5243	8.12207	14.4085	15.3091	7.94517	11.2181	9.3394	10.4435	10.4777	7.46259	6.3851	9.9477	11.5774	8.67338	15.5344	10.3222	0.395668	0.007046	0.977873	0.628475	0.977873	0.0049	455
BA_LE_DCLC_Large_BoutRatioIntensity_mgs	drinking bouts	mean total large drinking bout ratio intensity (mg-s)	313	8.76667	8.84778	5.49376	7.099	8.14016	9.5767	7.34814	11.2921	13.4942	7.3714	9.46597	8.38535	9.49155	9.28541	6.65452	5.37834	9.42278	9.5901	7.60781	13.0797	9.00407	0.425053	0.007043	0.934665	0.62001	0.934665	-0.013287	336
BA_LE_DCLC_Large_BoutSlopeIntensity_mgs	drinking bouts	mean total large drinking bout slope intensity (mg-s)	314	5.27354	5.66936	3.28264	4.77931	3.95402	4.46445	4.66449	6.50332	8.93765	4.72038	6.34329	5.08582	7.34104	4.21732	4.48809	3.78411	5.0771	5.91768	5.36278	7.6885	6.99321	0.236338	0.005592	0.558177	0.512751	0.558177	-0.104414	449
BA_LE_DCLC_Large_BoutMeanSize_evtnum	drinking bouts	mean total large drinking bout mean size/event number	315	53.2711	55.2139	66.8666	67.1967	51.5211	37.0171	79.1236	38.0159	56.8584	57.0106	35.3635	43.7376	59.4876	51.0362	64.4942	84.2009	66.0366	45.024	37.4174	40.9	49.6792	0.425053	0.00703	0.766059	0.575631	0.766059	-0.051677	427
BA_LE_DCLC_Large_BoutMeanSize_evtdur	drinking bouts	mean total large drinking bout mean size/event duration	316	2281.74	2459.34	2591.29	2904.86	2452.28	1728.36	3315.63	1657.59	2392.11	2289.77	1491.43	1994.08	2581.2	2464.62	2986.27	3269.96	2898.16	1970.26	1882.68	1782.84	2271.65	0.236338	0.005576	0.469718	0.469601	0.469718	-0.108139	438
BA_LE_DCLC_Large_DC_MeanTotalBoutDur_ms	drinking bouts	mean dark cycle light cycle large drinking bout duration (ms)	317	410561	371508	559220	441860	384404	287303	452732	434507	404888	373606	438423	328665	340492	290489	393470	583462	264566	296842	392691	259903	470009	0.153745	0.004756	0.344135	0.390812	0.344135	0.144202	11
BA_LE_DCLC_Large_DC_MeanTotalBoutIntake_mg	drinking bouts	mean dark cycle light cycle large drinking bout water intake (mg)	318	3624.03	3209.77	3153.71	3193.54	3143.88	2810.31	3385.35	4926.35	5689.96	2807.36	4300.27	2829.63	3313.58	2744.65	2625.57	3173.75	2507.34	3023.27	3033.77	3533.27	4334.44	0.213678	0.005264	0.270149	0.334977	0.270149	0.175126	85
BA_LE_DCLC_Large_DC_BoutRate_onperms (x 10^6)	drinking bouts	mean dark cycle large drinking bout onsets (per ms)	319	1.27427	1.1673	1.26649	1.08673	1.05549	1.1766	0.942449	1.68392	1.26423	1.16101	1.85443	1.25139	1.09844	0.905912	0.991843	0.937082	0.690152	1.20155	1.92356	1.17136	1.53814	0.153745	0.004738	0.461399	0.463927	0.461399	0.126495	268
BA_LE_DCLC_Large_DC_BoutRate_onperactms (x 10^6)	drinking bouts	mean dark cycle large drinking bout onsets during ACTIVE states (per ms)	320	1.82978	1.83138	1.9466	1.51008	1.59183	1.63704	1.30767	2.38649	1.82008	1.80434	2.30952	1.98411	1.61981	1.51422	1.6432	1.35649	0.884872	1.85765	2.98779	1.56421	2.41413	0.454861	0.007348	0.994357	0.626449	0.994357	-0.001265	254
BA_LE_DCLC_Large_DC_BoutNumber	drinking bouts	mean dark cycle large drinking bout number	321	54.9829	50.3668	54.6364	46.8889	45.5455	50.7692	40.6667	72.6667	54.5556	50.1	80	54	47.4	39.0909	42.8	40.4444	29.7778	51.8462	83	50.5455	66.3636	0.153745	0.004721	0.461288	0.465148	0.461288	0.126508	46
BA_LE_DCLC_Large_DC_BoutProbability	drinking bouts	mean dark cycle probability for engaging in a large drinking bout	322	0.768113	0.856326	0.914764	0.833992	0.607273	0.654113	0.753086	0.893443	0.926415	0.714693	0.484848	0.898502	0.804754	0.797774	0.849206	0.798246	0.79056	0.962857	0.874392	0.955326	0.856808	0.153745	0.004703	0.105723	0.261263	0.105723	-0.156841	56
BA_LE_DCLC_Large_DC_BoutPerCumIntake	drinking bouts	mean dark cycle large drinking bouts per daily water intake (#/mg)	323	96.8836	98.9156	99.3915	98.9529	93.6028	93.4703	99.0106	99.5231	99.8089	97.9699	87.689	99.4169	99.1622	98.8046	98.5944	97.5594	98.2894	99.8959	98.6929	99.8808	99.0886	0.311588	0.006571	0.132455	0.261124	0.132455	-0.029945	260
BA_LE_DCLC_Large_DC_BoutMeanDur_ms	drinking bouts	mean dark cycle large drinking bout duration (ms)	324	7731.55	7787.51	10235.3	9423.56	8440.02	5658.99	11132.8	5979.45	7421.57	7457.2	5480.28	6086.39	7183.38	7431.11	9193.23	14426.2	8884.68	5725.44	4731.22	5141.97	7082.32	0.366865	0.006764	0.959337	0.62573	0.959337	-0.010404	274
BA_LE_DCLC_Large_DC_BoutMeanSize_mg	drinking bouts	mean dark cycle large drinking bout size (mg)	325	66.7738	66.6891	57.7218	68.1086	69.0274	55.3545	83.2463	67.7939	104.297	56.0351	53.7533	52.4005	69.9067	70.2121	61.3452	78.4719	84.2016	58.3123	36.5515	69.9028	65.3134	0.153745	0.004686	0.98989	0.627011	0.98989	0.001832	287
BA_LE_DCLC_Large_DC_BoutMeanIntensity_mgs	drinking bouts	mean dark cycle large drinking bout intensity (mg-s)	326	10.2551	10.2437	6.35048	7.82937	9.49416	11.6647	8.18515	14.6422	15.6328	8.02851	11.2584	9.46522	10.6598	10.6628	7.53447	6.42253	10.0765	11.9968	8.67848	15.8936	10.4959	0.395668	0.007031	0.992841	0.627748	0.992841	0.001612	199
BA_LE_DCLC_Large_DC_BoutRatioIntensity_mgs	drinking bouts	mean dark cycle large drinking bout ratio intensity (mg-s)	327	8.9628	9.04959	5.63948	7.22748	8.17858	9.78169	7.4776	11.3378	14.0532	7.51423	9.8085	8.60947	9.73173	9.44839	6.67286	5.43952	9.47717	10.1848	7.7256	13.5946	9.22204	0.454861	0.007334	0.933703	0.620545	0.933703	-0.013902	213
BA_LE_DCLC_Large_DC_BoutSlopeIntensity_mgs	drinking bouts	mean dark cycle large drinking bout slope intensity (mg-s)	328	5.69363	5.84272	3.49266	4.78927	3.88764	5.19514	5.18656	6.27915	10.1686	4.90637	7.06456	5.96632	8.10269	4.24201	4.18498	3.92031	4.39098	6.63779	5.92051	7.53348	7.5694	0.366865	0.006749	0.850984	0.596049	0.850984	-0.037292	212
BA_LE_DCLC_Large_DC_BoutMeanSize_evtnum	drinking bouts	mean dark cycle large drinking bout mean size/event number	329	51.7341	52.2297	66.0782	64.782	50.6327	34.8909	77.3811	36.2829	54.4868	55.2475	35.8792	41.6796	54.6392	48.1558	59.8785	84.7637	64.2201	41.0593	34.608	36.5683	45.6219	0.484925	0.007584	0.941092	0.621922	0.941092	-0.013756	198
BA_LE_DCLC_Large_DC_BoutMeanSize_evtdur	drinking bouts	mean dark cycle large drinking bout mean size/event duration	330	2201.3	2315.01	2548.6	2796.42	2406.94	1622.91	3216.85	1583.13	2254.38	2212.73	1479.4	1891.66	2357.71	2355.04	2752.43	3285.31	2827.74	1779.22	1738.07	1572.15	2068.93	0.311588	0.006555	0.651821	0.555174	0.651821	-0.07266	259
BA_LE_DCLC_Large_LC_MeanTotalBoutDur_ms	drinking bouts	mean total light cycle large drinking bout duration (ms)	331	80171.7	106012	81347	89912.4	42912.5	70823.9	150463	92453.2	81415.2	64359	62259.9	65771.1	107993	108109	117914	94274.7	94461.1	104556	133772	85400.4	144701	0.00701	0.002168	0.037637	0.151806	0.037637	-0.403067	273
BA_LE_DCLC_Large_LC_MeanTotalBoutIntake_mg	drinking bouts	mean total light cycle large drinking bout water intake (mg)	332	618.234	860.837	365.407	581.515	334.544	619.363	1047.02	1024.11	872.3	421.055	439.178	477.854	943.244	956.487	777.441	471.347	875.697	826.177	971.463	983.201	1200.45	0.037831	0.002747	0.03626	0.155172	0.03626	-0.477587	226
BA_LE_DCLC_Large_LC_BoutRate_onperms (x 10^6)	drinking bouts	mean light cycle large drinking bout onsets (per ms)	333	0.192514	0.246815	0.152355	0.171416	0.100155	0.191638	0.291896	0.281057	0.167813	0.157871	0.241627	0.169309	0.232288	0.277702	0.227238	0.167262	0.242151	0.228417	0.443283	0.191205	0.278152	0.070233	0.003352	0.100229	0.258615	0.100229	-0.358468	227
BA_LE_DCLC_Large_LC_BoutRate_onperactms (x 10^6)	drinking bouts	mean light cycle large drinking bout onsets during ACTIVE states (per ms)	334	1.49031	1.5543	1.39404	0.925522	0.651978	1.41134	1.81769	1.95301	1.37993	1.26042	2.4257	1.6835	1.27205	1.40612	1.36517	1.07869	0.794883	1.60407	2.89406	1.31653	1.79004	0.484925	0.00757	0.796958	0.575437	0.796958	-0.060649	228
BA_LE_DCLC_Large_LC_BoutNumber	drinking bouts	mean light cycle large drinking bout number	335	7.65432	9.83145	6	6.77778	4	7.61538	11.9167	11.1111	6.66667	6.3	9.55556	6.6	9.2	11.0909	9	6.55556	9.66667	9.07692	17.6154	7.63636	11.2727	0.052055	0.002957	0.101174	0.259148	0.101174	-0.361131	200
BA_LE_DCLC_Large_LC_BoutProbability	drinking bouts	mean light cycle probability for engaging in a large drinking bout	336	0.843144	0.870704	0.929577	0.847222	0.656716	0.804878	0.882716	0.884956	0.909091	0.797468	0.826923	0.891892	0.884615	0.802632	0.865385	0.855072	0.820755	0.951613	0.898039	0.913043	0.837838	0.311588	0.006538	0.348934	0.392453	0.348934	-0.046403	214
BA_LE_DCLC_Large_LC_BoutPerCumIntake	drinking bouts	mean light cycle large drinking bouts per daily water intake (#/mg)	337	98.5573	99.0274	99.7362	98.0564	96.1141	97.4334	99.493	99.1034	99.4727	98.808	99.0876	98.2683	99.1918	97.8562	99.3117	98.9224	98.8302	99.6944	99.2695	99.1824	98.4884	0.192337	0.005116	0.247319	0.32263	0.247319	-0.006864	490
BA_LE_DCLC_Large_LC_BoutMeanDur_ms	drinking bouts	mean light cycle large drinking bout duration (ms)	338	10670.8	11144.8	13557.8	13265.8	10728.1	9300.11	12626.3	8320.79	12212.3	10215.7	6515.57	9965.32	11738.4	9747.5	13101.6	14380.9	9771.84	11518.8	7594.07	11183.4	12836.4	0.395668	0.007016	0.627967	0.548162	0.627967	-0.062708	468
BA_LE_DCLC_Large_LC_BoutMeanSize_mg	drinking bouts	mean light cycle large drinking bout size (mg)	339	80.7738	90.2782	60.9012	85.7973	83.636	81.3305	87.8615	92.1696	130.845	66.8341	45.9605	72.4021	102.526	86.2407	86.3823	71.9004	90.5893	91.0195	55.1486	128.753	106.492	0.106147	0.004011	0.330628	0.385453	0.330628	-0.160491	487
BA_LE_DCLC_Large_LC_BoutMeanIntensity_mgs	drinking bouts	mean light cycle large drinking bout intensity (mg-s)	340	9.13713	9.27822	5.19179	6.7439	8.92771	10.588	7.90679	12.8806	12.6598	7.28238	10.8805	8.30998	9.32933	9.82533	7.12074	6.15419	9.55102	9.18232	8.64931	13.1568	9.29926	0.395668	0.007001	0.889555	0.614479	0.889555	-0.022107	95
BA_LE_DCLC_Large_LC_BoutRatioIntensity_mgs	drinking bouts	mean light cycle large drinking bout ratio intensity (mg-s)	341	7.71121	8.21624	4.49195	6.46757	7.79596	8.74511	6.95862	11.077	10.7142	6.54228	7.05395	7.26541	8.73429	8.84746	6.59329	4.99972	9.27045	7.9018	7.26206	11.5128	8.29608	0.172352	0.004896	0.553056	0.514785	0.553056	-0.09152	164
BA_LE_DCLC_Large_LC_BoutSlopeIntensity_mgs	drinking bouts	mean light cycle large drinking bout slope intensity (mg-s)	342	4.31504	5.12238	2.68068	4.78854	4.25284	2.47442	3.67946	7.1504	6.46478	4.29556	4.73683	2.62686	5.20815	3.75439	5.04754	2.97954	8.21891	4.70447	4.17382	6.43415	5.40829	0.106147	0.003993	0.249097	0.320188	0.249097	-0.247441	111
BA_LE_DCLC_Large_LC_BoutMeanSize_evtnum	drinking bouts	mean light cycle large drinking bout mean size/event number	343	64.4116	70.7644	74.0455	83.9016	61.6364	51.1919	85.0699	49.35	76.2667	71.0317	31.0465	60.5758	84.4674	61.1885	86.4444	80.7288	71.6322	67.6695	50.655	69.5714	73.5645	0.236338	0.00556	0.338165	0.38907	0.338165	-0.135703	208
BA_LE_DCLC_Large_LC_BoutMeanSize_evtdur	drinking bouts	mean light cycle large drinking bout mean size/event duration	344	2867.8	3225.23	2980	3655.03	2968.52	2431.39	3652.72	2144.53	3519.18	2902.38	1592.13	2832.14	3732.64	2850.85	4098.29	3175.31	3115.07	3061.48	2564.03	3177.44	3465.09	0.080986	0.003486	0.175116	0.273112	0.175116	-0.169454	194
BA_LE_DCLC_Large_TotalDur_ms	drinking bouts	mean total large drinking bout duration (ms)	345	490732	477520	640567	531773	427317	358127	603195	526960	486303	437965	500683	394436	448485	398598	511384	677736	359027	401398	526463	345303	614710	0.366865	0.006734	0.770381	0.571535	0.770381	0.039374	307
BA_LE_DCLC_Large_TotalIntake_mg	drinking bouts	mean total large drinking bout water intake (mg)	346	4242.27	4070.61	3519.12	3775.05	3478.43	3429.67	4432.36	5950.46	6562.26	3228.41	4739.44	3307.48	4256.82	3701.14	3403.01	3645.1	3383.03	3849.44	4005.23	4516.47	5534.89	0.425053	0.007016	0.691009	0.557433	0.691009	0.059592	347
BA_LE_DCLC_Large_Number	drinking bouts	mean total number of large drinking bouts	347	62.6372	60.1983	60.6364	53.6667	49.5455	58.3846	52.5833	83.7778	61.2222	56.4	89.5556	60.6	56.6	50.1818	51.8	47	39.4444	60.9231	100.615	58.1818	77.6364	0.236338	0.005544	0.728994	0.568473	0.728994	0.057297	354
BA_LE_DCLC_Large_Probability	drinking bouts	probability of large drinking bout occurrence (DC and LC)	348	0.775724	0.858808	0.916209	0.83564	0.610987	0.670495	0.779012	0.892308	0.924497	0.723077	0.507237	0.897778	0.816739	0.798842	0.851974	0.805714	0.797753	0.961165	0.878442	0.949555	0.854	0.153745	0.004669	0.108883	0.254722	0.108883	-0.146793	305
BA_LE_DCLC_Large_PerCumIntake	drinking bouts	total percent cumulative water intake in large drinking bouts	349	97.0542	98.925	99.4271	98.8137	93.8387	94.162	99.1241	99.4506	99.764	98.0784	88.6338	99.2493	99.1688	98.5577	98.7574	97.7335	98.4288	99.8526	98.8321	99.728	98.9578	0.338792	0.006658	0.129918	0.266607	0.129918	-0.027545	319
BA_LE_DCLC_Large_Dur_ms	drinking bouts	large drinking bout duration (ms)	350	8080.09	8319.16	10564.1	9908.81	8624.74	6133.92	11471.2	6289.97	7943.24	7765.33	5590.75	6508.84	7923.77	7943.07	9872.28	14419.9	9102.1	6588.6	5232.43	5934.9	7917.81	0.515075	0.007879	0.819558	0.578657	0.819558	-0.042066	321
BA_LE_DCLC_Large_Size_mg	drinking bouts	large drinking bout size (mg)	351	68.4577	70.3902	58.0364	70.3426	70.2068	58.7427	84.2922	71.0267	107.187	57.2414	52.9218	54.5789	75.2088	73.7546	65.6952	77.5553	85.7671	63.1853	39.8074	77.6268	71.2925	0.106147	0.003975	0.773138	0.571165	0.773138	-0.040162	442
BA_LE_DCLC_Large_MeanIntensity_mgs	drinking bouts	large bout mean drinking intensity (mgs)	352	10.1243	10.09	6.23583	7.69228	9.44843	11.5243	8.12207	14.4085	15.3091	7.94517	11.2181	9.3394	10.4435	10.4777	7.46259	6.3851	9.9477	11.5774	8.67338	15.5344	10.3222	0.395668	0.006986	0.977873	0.627326	0.977873	0.0049	484
BA_LE_DCLC_Large_RatioIntensity_mgs	drinking bouts	large bout mean drinking ratio intensity (mgs)	353	8.76667	8.84778	5.49376	7.099	8.14016	9.5767	7.34814	11.2921	13.4942	7.3714	9.46597	8.38535	9.49155	9.28541	6.65452	5.37834	9.42278	9.5901	7.60781	13.0797	9.00407	0.425053	0.007002	0.934665	0.61884	0.934665	-0.013287	523
BA_LE_DCLC_Large_Rate_onperms (x 10^6)	drinking bouts	large drinking bout onset rate (bouts/ms)	354	0.75625	0.725416	0.734792	0.649037	0.596293	0.704382	0.626178	1.0132	0.738685	0.679044	1.08307	0.737819	0.683922	0.603952	0.625921	0.570712	0.474853	0.735008	1.21388	0.700234	0.927857	0.213678	0.005249	0.716788	0.565235	0.716788	0.060053	73
BA_LE_DCLC_Large_Rate_onperactms (x 10^6)	drinking bouts	large drinking bout onset rate within active states (bouts/ms)	355	1.77639	1.78142	1.87314	1.39852	1.42589	1.60359	1.39647	2.31825	1.75899	1.72136	2.32138	1.94626	1.55089	1.48892	1.58704	1.30945	0.860984	1.8149	2.97094	1.52652	2.2978	0.395668	0.006972	0.982206	0.625531	0.982206	-0.004082	542
BA_LE_DCLC_Large_ActProb (x 10^6)	drinking bouts	probability of large drinking bout	356	1.77639	1.78142	1.87314	1.39852	1.42589	1.60359	1.39647	2.31825	1.75899	1.72136	2.32138	1.94626	1.55089	1.48892	1.58704	1.30945	0.860984	1.8149	2.97094	1.52652	2.2978	0.395668	0.006957	0.982206	0.624398	0.982206	-0.004082	539
BA_LE_DCLC_ActProb	drinking bouts	probability of drinking bout (both DC and LC)	357	0.434467	0.41174	0.392279	0.418191	0.4484	0.419949	0.466563	0.440987	0.394394	0.551523	0.408583	0.403802	0.464087	0.439254	0.437053	0.394481	0.379095	0.405631	0.43584	0.404985	0.458713	0.285375	0.006159	0.30495	0.366475	0.30495	0.077514	63
BA_LE_DCLC_MeanLickingCoeff_mgl	drinking bouts	mean overall licking coefficient (mg/l)	358	1.31663	1.4233	0.901173	1.38071	1.12467	2.00618	1.4884	1.3371	1.05799	1.35883	1.07159	1.43965	1.06884	1.59389	2.02559	1.02856	1.26338	1.47668	0.968302	1.4771	1.92434	0.260261	0.005843	0.486201	0.480602	0.486201	-0.11239	53
BA_LE_DCLC_DC_BoutThresh_mg	drinking bouts	mean dark cycle licking bout threshold (mg)	359	14.3526	18.5726	4.8344	20.7035	16.7464	16.9164	3.36061	23.3714	10.2086	18.3401	8.34124	20.7035	21.9971	21.9971	13.7503	14.538	21.6795	24.8317	11.7593	12.749	28.0316	0.106139	0.004142	0.162094	0.27612	0.162094	-0.371858	473
BA_LE_DCLC_LC_BoutThresh_mg	drinking bouts	mean light cycle licking bout threshold (mg)	360	11.879	9.88364	10.2086	21.9971	16.7464	4.07162	17.2616	6.67914	10.9566	16.7464	7.1685	6.95453	10.2086	17.2616	5.29449	14.538	6.67914	9.41613	19.5346	2.63714	2.63714	0.224826	0.005458	0.458116	0.463281	0.458116	0.265304	431
BA_LE_DCLC_DC_ActProb	drinking bouts	mean dark cycle probability of active state with licking event	361	0.687456	0.659452	0.650615	0.663067	0.720706	0.694598	0.802949	0.678132	0.603604	0.779946	0.643807	0.63714	0.719653	0.718735	0.705605	0.643457	0.630705	0.59827	0.690815	0.646816	0.748853	0.260261	0.005827	0.38218	0.416495	0.38218	0.060001	512
BA_LE_DCLC_LC_ActProb	drinking bouts	mean light cycle probability of active state with licking event	362	0.160697	0.142018	0.10929	0.153617	0.160586	0.12161	0.099611	0.18261	0.166454	0.304637	0.15317	0.155389	0.18521	0.135784	0.143909	0.125252	0.10057	0.197496	0.155061	0.142398	0.145234	0.213678	0.005233	0.382688	0.411932	0.382688	0.178269	462
BA_LE_DCLC_Small_MeanTotalBoutDur_ms	drinking bouts	mean small drinking bout duration (ms)	363	17403.4	7511.11	5189.36	26821.6	38493	18436.9	8621.33	8188.22	1761.44	7388.2	53978.1	5156.1	4346.9	7639	9698	15770.3	14828.4	628.462	5569.77	1339.91	10897.9	0.106147	0.003958	0.099813	0.261385	0.099813	1.21227	420
BA_LE_DCLC_Small_MeanTotalBoutIntake_mg	drinking bouts	mean small drinking bout total water intake (mg)	364	129.023	42.8882	20.2755	45.3199	228.39	212.639	39.1639	32.8722	15.5209	63.2533	607.777	25.0173	35.681	54.1618	42.8196	84.5322	54.0027	5.68395	47.3293	12.3201	58.2929	0.338792	0.006642	0.162591	0.275629	0.162591	1.58898	501
BA_LE_DCLC_Small_BoutRate_onperms (x 10^6)	drinking bouts	small drinking bout onset rate (bouts/ms)	365	0.267715	0.116937	0.0672	0.127657	0.379658	0.346159	0.177632	0.122282	0.060328	0.260059	1.05217	0.084009	0.153459	0.152082	0.108751	0.137618	0.120385	0.029697	0.167975	0.0372	0.158627	0.120661	0.004199	0.131942	0.263068	0.131942	1.19496	511
BA_LE_DCLC_Small_BoutRate_onperactms (x 10^6)	drinking bouts	small drinking bout rate per active state (bouts/ms)	366	0.609788	0.283835	0.171306	0.275072	0.907858	0.788061	0.396147	0.279788	0.143656	0.659245	2.25514	0.221604	0.347991	0.374927	0.275741	0.315754	0.218278	0.073329	0.411116	0.081096	0.392833	0.172352	0.004879	0.129722	0.27258	0.129722	1.10326	513
BA_LE_DCLC_Small_BoutNumber	drinking bouts	number of small drinking bouts	367	22.1867	9.7018	5.54545	10.5556	31.5455	28.6923	14.9167	10.1111	5	21.6	87	6.9	12.7	12.6364	9	11.3333	10	2.46154	13.9231	3.09091	13.2727	0.120661	0.004181	0.131527	0.265255	0.131527	1.19337	472
BA_LE_DCLC_Small_BoutProbability	drinking bouts	daily probability of a small drinking bout	368	0.224276	0.141192	0.083791	0.16436	0.389013	0.329505	0.220988	0.107692	0.075503	0.276923	0.492763	0.102222	0.183261	0.201158	0.148026	0.194286	0.202247	0.038835	0.121558	0.050445	0.146	0.153745	0.004652	0.108883	0.259921	0.108883	0.667622	430
BA_LE_DCLC_Small_BoutPerCumIntake	drinking bouts	total percent cumulative water intake in small bouts	369	2.94583	1.07497	0.572851	1.18627	6.16135	5.83803	0.875851	0.549396	0.23596	1.92162	11.3662	0.750706	0.83124	1.44227	1.24265	2.2665	1.5712	0.147439	1.16789	0.272039	1.04221	0.338792	0.006626	0.129918	0.265057	0.129918	1.45438	474
BA_LE_DCLC_Small_BoutMeanDur_ms	drinking bouts	small drinking bout mean duration (ms)	370	878.941	731.937	935.787	2540.99	1220.24	642.574	577.966	809.824	352.289	342.046	620.438	747.261	342.276	604.525	1077.56	1391.5	1482.84	255.312	400.039	433.5	821.075	0.311588	0.006522	0.557793	0.515096	0.557793	0.264047	432
BA_LE_DCLC_Small_BoutMeanSize_mg	drinking bouts	small drinking bout mean size (mg)	371	4.51216	4.2759	3.65623	4.29346	7.24003	7.41101	2.62552	3.2511	3.10419	2.92839	6.98595	3.62569	2.80952	4.28618	4.75773	7.45873	5.40027	2.30911	3.39934	3.9859	4.39193	0.395668	0.006942	0.75902	0.576514	0.75902	0.07759	419
BA_LE_DCLC_Small_BoutMeanIntensity_mgs	drinking bouts	small drinking bout mean drinking intensity (mgs)	372	19.5465	21.3028	10.7772	10.6016	14.7763	20.3487	19.7827	25.7591	37.1607	18.2045	19.3711	18.683	22.1088	24.2006	10.8523	11.3937	15.6381	38.9456	15.9854	36.6001	18.8368	0.395668	0.006928	0.657745	0.557514	0.657745	-0.124132	461
BA_LE_DCLC_Small_BoutRatioIntensity_mgs	drinking bouts	small drinking bout ratio intensity (mgs)	373	6.51052	6.85553	3.90712	1.68968	5.93328	11.5333	4.54268	4.01457	8.81149	8.56139	11.2597	4.85198	8.20837	7.09017	4.4153	5.3602	3.64183	9.04424	8.49754	9.19469	5.349	0.395668	0.006913	0.782892	0.575946	0.782892	-0.074494	421
BA_LE_DCLC_Small_BoutSlopeIntensity_mgs	drinking bouts	small drinking bout slope intensity (mgs)	374	1.2345	1.34845	0.492327	-0.039953	1.33214	1.85555	1.0018	0.046941	0.187103	3.73779	2.93385	0.797472	1.42485	0.92749	0.390723	0.651136	0.430285	2.04644	1.1623	4.20962	0.588493	0.311588	0.006506	0.835375	0.588641	0.835375	-0.127372	463
BA_LE_DCLC_Small_BoutMeanSize_evtnum	drinking bouts	small drinking bout size per event number	375	3.56485	3.60422	4.19672	4.14737	5.29107	4.7748	2.28492	2.23077	1.97778	2.94907	4.82503	2.97101	2.1811	3.17266	4.87778	8.22549	4.3	1.6875	3.32044	2.14706	3.13014	0.454861	0.00732	0.956499	0.627378	0.956499	-0.015843	500
BA_LE_DCLC_Small_BoutMeanSize_evtdur	drinking bouts	small drinking bout size per event duration	376	356.544	200.124	164.279	1639.37	283.977	229.48	169.039	518.407	87.6444	128.282	199.99	144.971	109.441	153.942	214.9	335.176	418.656	141.531	150.177	157.971	150.116	0.285375	0.006143	0.313359	0.374019	0.313359	0.833188	502
BA_LE_DCLC_Small_DC_MeanTotalBoutDur_ms	drinking bouts	mean total dark cycle small drinking bout duration (ms)	377	16005.1	5860.64	4850.91	24628.2	35122.4	17125	7733	7059.33	478.333	6759	53737	2558.3	2783.1	5325.45	8970.3	14944.4	13467.3	295.846	4809.23	242.636	3543.27	0.060612	0.003204	0.089564	0.25346	0.089564	1.44941	499
BA_LE_DCLC_Small_DC_MeanTotalBoutIntake_mg	drinking bouts	mean total dark cycle small drinking bout water intake (mg)	378	121.113	34.0276	19.3091	33.7933	214.864	196.324	33.8281	23.6065	10.8969	58.1735	603.733	16.5964	27.9956	33.2078	37.4312	79.3974	43.6377	3.15124	40.1804	4.21558	39.869	0.311588	0.00649	0.157437	0.272151	0.157437	1.83157	510
BA_LE_DCLC_Small_DC_BoutRate_onperms (x 10^6)	drinking bouts	mean dark cycle small drinking bout onsets (per ms)	379	0.482451	0.190267	0.118009	0.216316	0.682594	0.62217	0.309	0.200834	0.100417	0.463478	1.97033	0.141361	0.2665	0.229638	0.176122	0.236845	0.182839	0.046351	0.276322	0.054776	0.257059	0.120661	0.004164	0.12156	0.266604	0.12156	1.34236	517
BA_LE_DCLC_Small_DC_BoutRate_onperactms (x 10^6)	drinking bouts	mean dark cycle small drinking bout onsets during ACTIVE states (per ms)	380	0.663329	0.29818	0.181381	0.300584	1.02945	0.865645	0.428746	0.284627	0.144569	0.720294	2.45387	0.224131	0.392991	0.383837	0.291784	0.342849	0.234425	0.07166	0.4292	0.073147	0.403457	0.192337	0.005099	0.122326	0.266618	0.122326	1.15354	506
BA_LE_DCLC_Small_DC_BoutNumber	drinking bouts	mean dark cycle small drinking bout number	381	20.8158	8.20978	5.09091	9.33333	29.4545	26.8462	13.3333	8.66667	4.33333	20	85	6.1	11.5	9.90909	7.6	10.2222	7.88889	2	11.9231	2.36364	11.0909	0.120657	0.004362	0.121526	0.268207	0.121526	1.34227	417
BA_LE_DCLC_Small_DC_BoutProbability	drinking bouts	mean dark cycle probability for engaging in a small drinking bout	382	0.231887	0.143674	0.085236	0.166008	0.392727	0.345887	0.246914	0.106557	0.073585	0.285307	0.515152	0.101498	0.195246	0.202226	0.150794	0.201754	0.20944	0.037143	0.125608	0.044674	0.143192	0.153745	0.004635	0.105723	0.263116	0.105723	0.690619	450
BA_LE_DCLC_Small_DC_BoutPerCumIntake	drinking bouts	mean dark cycle small drinking bouts per daily water intake (#/mg)	383	3.11642	1.08444	0.608541	1.0471	6.39715	6.52971	0.989363	0.476904	0.191145	2.03011	12.311	0.583103	0.837796	1.19545	1.4056	2.44063	1.71063	0.104124	1.30713	0.119169	0.911436	0.311588	0.006473	0.132455	0.259665	0.132455	1.52294	19
BA_LE_DCLC_Small_DC_BoutMeanDur_ms	drinking bouts	mean dark cycle small drinking bout duration (ms)	384	831.636	665.813	952.857	2638.74	1192.43	637.894	579.975	814.538	110.385	337.95	632.2	419.393	242.009	537.431	1180.3	1461.96	1707.13	147.923	403.355	102.654	319.475	0.172352	0.004863	0.571528	0.516898	0.571528	0.320835	31
BA_LE_DCLC_Small_DC_BoutMeanSize_mg	drinking bouts	mean dark cycle small drinking bout size (mg)	385	4.2529	3.84373	3.79287	3.62071	7.29477	7.31293	2.5371	2.72383	2.51467	2.90868	7.10274	2.72073	2.4344	3.35125	4.92516	7.76714	5.53155	1.57562	3.36997	1.78351	3.59475	0.395668	0.006899	0.650983	0.55581	0.650983	0.14594	428
BA_LE_DCLC_Small_DC_BoutMeanIntensity_mgs	drinking bouts	mean dark cycle small drinking bout intentity (mg-s)	386	20.2533	22.4806	10.9307	10.696	14.6509	20.7124	19.9856	27.2496	40.8188	18.4774	19.1027	19.9089	22.9551	26.0063	10.5638	11.6655	13.839	44.6801	16.2032	42.2546	19.8261	0.484925	0.007556	0.64185	0.553398	0.64185	-0.150526	452
BA_LE_DCLC_Small_DC_BoutRatioIntensity_mgs	drinking bouts	mean dark cycle small drinking bout ratio intensity (mg-s)	387	7.9763	8.40359	3.98052	1.37214	6.11759	11.4642	4.37451	3.34402	22.781	8.60683	11.235	6.48729	10.0591	6.23568	4.17279	5.31284	3.24027	10.6516	8.35485	17.374	11.252	0.338792	0.006611	0.857927	0.599715	0.857927	-0.075287	418
BA_LE_DCLC_Small_DC_BoutSlopeIntensity_mgs	drinking bouts	mean dark cycle small drinking bout slope intensity (mg-s)	388	1.54642	0.801741	0.50589	-0.037095	1.35515	1.77197	0.967965	0.014733	3.99971	3.66967	2.87403	0.342199	0.949328	0.40539	0.362101	0.62398	0.400052	0.201842	1.00213	-0.157598	2.64816	0.172352	0.004847	0.182843	0.277757	0.182843	0.947725	429
BA_LE_DCLC_Small_DC_BoutMeanSize_evtnum	drinking bouts	mean dark cycle small drinking bout mean size/event number	389	3.34609	3.3386	4.33929	3.52381	5.3179	4.69914	2.18125	1.84615	1.53846	2.93	4.90458	2.18033	1.86087	2.40367	5.06579	8.58696	4.38028	1.07692	3.31613	1	2.59016	0.395668	0.006884	0.992984	0.626709	0.992984	0.003231	98
BA_LE_DCLC_Small_DC_BoutMeanSize_evtdur	drinking bouts	mean dark cycle small drinking bout mean size/event duration	390	375.727	194.845	171.286	1808.93	286.62	227.739	167.594	577.91	71.8718	128.26	203.391	113.672	98.1913	120.468	222.711	345.13	462.606	142.615	149.942	102.654	124.131	0.213678	0.005218	0.300416	0.363516	0.300416	0.94736	8
BA_LE_DCLC_Small_LC_MeanTotalBoutDur_ms	drinking bouts	mean total light cycle small drinking bout duration (ms)	391	1398.28	1650.47	338.455	2193.33	3370.64	1311.92	888.333	1128.89	1283.11	629.2	241.111	2597.8	1563.8	2313.55	727.7	825.889	1361.11	332.615	760.538	1097.27	7354.64	0.395668	0.00687	0.736475	0.569246	0.736475	-0.239225	82
BA_LE_DCLC_Small_LC_MeanTotalBoutIntake_mg	drinking bouts	mean total light cycle small drinking bout water intake (mg)	392	7.91038	8.86054	0.966317	11.5266	13.5257	16.315	5.33588	9.26567	4.62404	5.07973	4.04404	8.42085	7.68541	20.9539	5.38837	5.1348	10.3649	2.53272	7.14894	8.10448	18.4239	0.425053	0.006988	0.705901	0.561699	0.705901	-0.163647	7
BA_LE_DCLC_Small_LC_BoutRate_onperms (x 10^6)	drinking bouts	mean light cycle small drinking bout onsets (per ms)	393	0.034456	0.037422	0.011542	0.030911	0.052354	0.046458	0.038783	0.036537	0.016781	0.040094	0.050573	0.020522	0.030298	0.068287	0.035348	0.028349	0.052884	0.011614	0.050329	0.01821	0.053836	0.395668	0.006856	0.688671	0.559405	0.688671	-0.119143	265
BA_LE_DCLC_Small_LC_BoutRate_onperactms (x 10^6)	drinking bouts	mean light cycle small drinking bout onsets during ACTIVE states (per ms)	394	0.262073	0.224321	0.105609	0.166897	0.340807	0.342143	0.241512	0.253892	0.137993	0.320107	0.507705	0.204061	0.165919	0.345767	0.21236	0.182828	0.173595	0.081563	0.328583	0.125383	0.346459	0.338792	0.006596	0.445543	0.454496	0.445543	0.224403	267
BA_LE_DCLC_Small_LC_BoutNumber	drinking bouts	mean light cycle small drinking bout number	395	1.37083	1.49201	0.454545	1.22222	2.09091	1.84615	1.58333	1.44444	0.666667	1.6	2	0.8	1.2	2.72727	1.4	1.11111	2.11111	0.461538	2	0.727273	2.18182	0.381182	0.006906	0.683493	0.557781	0.683493	-0.122213	253
BA_LE_DCLC_Small_LC_BoutProbability	drinking bouts	mean light cycle probability for engaging in a small drinking bout	396	0.156856	0.129296	0.070423	0.152778	0.343284	0.195122	0.117284	0.115044	0.090909	0.202532	0.173077	0.108108	0.115385	0.197368	0.134615	0.144928	0.179245	0.048387	0.101961	0.086957	0.162162	0.311588	0.006457	0.348934	0.391199	0.348934	0.278764	251
BA_LE_DCLC_Small_LC_BoutPerCumIntake	drinking bouts	mean light cycle small drinking bouts per daily water intake (#/mg)	397	1.4427	0.97264	0.263752	1.94363	3.88592	2.56655	0.507043	0.896644	0.527303	1.19205	0.912419	1.73171	0.8082	2.14376	0.688319	1.07765	1.16978	0.305622	0.730518	0.817556	1.51155	0.192337	0.005083	0.247319	0.321435	0.247319	0.568795	252
BA_LE_DCLC_Small_LC_BoutMeanDur_ms	drinking bouts	mean light cycle small drinking bout duration (ms)	398	1189.01	1020.75	744.6	1794.55	1612.04	710.625	561.053	781.538	1924.67	393.25	120.556	3247.25	1303.17	848.3	519.786	743.3	644.737	720.667	380.269	1508.75	3370.88	0.311588	0.006441	0.691346	0.556426	0.691346	0.220142	266
BA_LE_DCLC_Small_LC_BoutMeanSize_mg	drinking bouts	mean light cycle small drinking bout size (mg)	399	5.93065	5.89853	2.1259	9.43082	6.46881	8.8373	3.37003	6.4147	6.93607	3.17483	2.02202	10.5261	6.40451	7.68311	3.84883	4.62132	4.90971	5.48755	3.57447	11.1437	8.4443	0.515075	0.007864	0.980173	0.626511	0.980173	0.007836	54
BA_LE_DCLC_Small_LC_BoutMeanIntensity_mgs	drinking bouts	mean light cycle small drinking bout size (mg)	400	15.372	16.7159	9.05756	9.88037	16.5425	15.06	18.0734	16.8159	13.383	14.7936	30.777	9.33607	13.9992	17.6397	12.4187	8.89308	22.3609	14.0959	14.6869	18.2228	13.8077	0.366865	0.006719	0.636981	0.551912	0.636981	-0.120917	64
BA_LE_DCLC_Small_LC_BoutRatioIntensity_mgs	drinking bouts	mean light cycle small drinking bout intensity (mg-s)	401	7.04647	7.92254	2.85509	5.25527	4.0128	12.4359	6.00662	8.20778	3.60378	8.07331	16.7725	3.24153	4.91457	9.05707	7.40466	6.2173	7.61506	7.61455	9.39983	7.38602	2.50508	0.236338	0.005529	0.644362	0.552847	0.644362	-0.169063	20
BA_LE_DCLC_Small_LC_BoutSlopeIntensity_mgs	drinking bouts	mean light cycle small drinking bout slope intensity (mg-s)	402	2.33168	3.80971	-0.320035	1.55659	1.25275	8.98531	2.32051	2.93154	-0.481458	4.58563	2.30055	0.185454	1.18496	4.29483	1.67253	6.52096	3.82788	2.14419	4.43559	3.4533	0.410179	0.106147	0.00394	0.25969	0.328983	0.25969	-0.70831	189
BA_LE_DCLC_Small_LC_BoutMeanSize_evtnum	drinking bouts	mean light cycle small drinking bout mean size/event number	403	4.84588	4.56033	2.6	8.90909	4.91304	5.875	3.15789	4.53846	4.83333	3.1875	1.44444	9	5.25	5.96667	3.85714	4.9	4	4.33333	3.34615	5.875	5.875	0.425048	0.007245	0.751657	0.573403	0.751657	0.08762	32
BA_LE_DCLC_Small_LC_BoutMeanSize_evtdur	drinking bouts	mean light cycle small drinking bout mean size/event duration	404	203.227	215.991	85.8	344.545	246.739	254.792	181.211	161.385	190.167	128.562	55.4444	383.625	217.25	275.567	172.5	243.6	254.421	136.833	151.577	337.75	282.208	0.366865	0.006704	0.761436	0.575856	0.761436	-0.087877	203
BA_LE_DCLC_Small_TotalDur_ms	drinking bouts	small drinking bout total duration (ms)	405	17403.4	7511.11	5189.36	26821.6	38493	18436.9	8621.33	8188.22	1761.44	7388.2	53978.1	5156.1	4346.9	7639	9698	15770.3	14828.4	628.462	5569.77	1339.91	10897.9	0.106147	0.003923	0.099813	0.259448	0.099813	1.21227	204
BA_LE_DCLC_Small_TotalIntake_mg	drinking bouts	small drinking bout total intake (mg)	406	129.023	42.8882	20.2755	45.3199	228.39	212.639	39.1639	32.8722	15.5209	63.2533	607.777	25.0173	35.681	54.1618	42.8196	84.5322	54.0027	5.68395	47.3293	12.3201	58.2929	0.338792	0.00658	0.162591	0.274303	0.162591	1.58898	99
BA_LE_DCLC_Small_Number	drinking bouts	number of small drinking bouts	407	22.1867	9.7018	5.54545	10.5556	31.5455	28.6923	14.9167	10.1111	5	21.6	87	6.9	12.7	12.6364	9	11.3333	10	2.46154	13.9231	3.09091	13.2727	0.120661	0.004147	0.131527	0.263739	0.131527	1.19337	2
BA_LE_DCLC_Small_Probability	drinking bouts	probability for small drinking bouts (DC and LC)	408	0.224276	0.141192	0.083791	0.16436	0.389013	0.329505	0.220988	0.107692	0.075503	0.276923	0.492763	0.102222	0.183261	0.201158	0.148026	0.194286	0.202247	0.038835	0.121558	0.050445	0.146	0.153745	0.004619	0.108883	0.258165	0.108883	0.667622	83
BA_LE_DCLC_Small_PerCumIntake	drinking bouts	total percent cumulative water intake in small drinking bouts	409	2.94583	1.07497	0.572851	1.18627	6.16135	5.83803	0.875851	0.549396	0.23596	1.92162	11.3662	0.750706	0.83124	1.44227	1.24265	2.2665	1.5712	0.147439	1.16789	0.272039	1.04221	0.338792	0.006565	0.129918	0.263525	0.129918	1.45438	1
BA_LE_DCLC_Small_Dur_ms	drinking bouts	small drinking bout duration (ms)	410	878.941	731.937	935.787	2540.99	1220.24	642.574	577.966	809.824	352.289	342.046	620.438	747.261	342.276	604.525	1077.56	1391.5	1482.84	255.312	400.039	433.5	821.075	0.311588	0.006425	0.557793	0.513744	0.557793	0.264047	190
BA_LE_DCLC_Small_Size_mg	drinking bouts	small drinking bout size (mg)	411	4.51216	4.2759	3.65623	4.29346	7.24003	7.41101	2.62552	3.2511	3.10419	2.92839	6.98595	3.62569	2.80952	4.28618	4.75773	7.45873	5.40027	2.30911	3.39934	3.9859	4.39193	0.395668	0.006842	0.75902	0.575269	0.75902	0.07759	238
BA_LE_DCLC_Small_MeanIntensity_mgs	drinking bouts	small drinking bout mean drinking intensity (mg-s)	412	19.5465	21.3028	10.7772	10.6016	14.7763	20.3487	19.7827	25.7591	37.1607	18.2045	19.3711	18.683	22.1088	24.2006	10.8523	11.3937	15.6381	38.9456	15.9854	36.6001	18.8368	0.395668	0.006827	0.657745	0.556171	0.657745	-0.124132	237
BA_LE_DCLC_Small_RatioIntensity_mgs	drinking bouts	small drinking bout mean raio intensity (mgs)	413	6.51052	6.85553	3.90712	1.68968	5.93328	11.5333	4.54268	4.01457	8.81149	8.56139	11.2597	4.85198	8.20837	7.09017	4.4153	5.3602	3.64183	9.04424	8.49754	9.19469	5.349	0.395668	0.006813	0.782892	0.574741	0.782892	-0.074494	300
BA_LE_DCLC_Small_Rate_onperms (x 10^6)	drinking bouts	small drinking bout onset rate (per ms)	414	0.267715	0.116937	0.0672	0.127657	0.379658	0.346159	0.177632	0.122282	0.060328	0.260059	1.05217	0.084009	0.153459	0.152082	0.108751	0.137618	0.120385	0.029697	0.167975	0.0372	0.158627	0.120661	0.00413	0.131942	0.261582	0.131942	1.19496	293
BA_LE_DCLC_Small_Rate_onperactms (x 10^6)	drinking bouts	small drinking bout onset rate within active states (per ms)	415	0.609788	0.283835	0.171306	0.275072	0.907858	0.788061	0.396147	0.279788	0.143656	0.659245	2.25514	0.221604	0.347991	0.374927	0.275741	0.315754	0.218278	0.073329	0.411116	0.081096	0.392833	0.172352	0.00483	0.129722	0.270958	0.129722	1.10326	302
BA_LE_DCLC_Small_ActProb (x 10^6)	drinking bouts	probability of an active state having a small drinking bout	416	0.609788	0.283835	0.171306	0.275072	0.907858	0.788061	0.396147	0.279788	0.143656	0.659245	2.25514	0.221604	0.347991	0.374927	0.275741	0.315754	0.218278	0.073329	0.411116	0.081096	0.392833	0.172352	0.004814	0.129722	0.269354	0.129722	1.10326	301
BA_ME_DCLC_Go_BoutTotDur_ms	movement bouts	go bout total duration (ms; DC and LC)	417	3.81733e+06	3.21715e+06	3.32937e+06	2.94232e+06	2.56967e+06	3.92025e+06	3.94429e+06	5.4658e+06	3.31433e+06	3.61163e+06	4.69871e+06	4.37696e+06	3.66275e+06	2975515	3.22913e+06	2.76835e+06	3.3597e+06	3.66854e+06	3.25415e+06	4.49417e+06	2.5742e+06	0.070233	0.003333	0.095644	0.258173	0.095644	0.24678	76
BA_ME_DCLC_Go_BoutTotMove_cm	movement bouts	go bout total movement (cm; DC and LC)	418	54758.5	39710.2	40725.3	38343.6	35070.3	57569.5	71014	69733.7	51351.9	48062.4	76843.3	58870.9	48406.7	37862.3	38900.9	37377.9	39600.9	48681.8	44763.8	45088.6	30735.2	0.012874	0.001822	0.009368	0.099613	0.009368	0.463571	92
BA_ME_DCLC_Go_BoutRate_onperms (x 10^6)	movement bouts	go bout total onset rate (bouts/ms; DC and LC)	419	41.5177	32.7603	33.3201	32.7595	27.6319	42.4903	48.4311	51.72	38.976	41.9008	52.1124	45.8349	40.4311	32.1637	33.6245	32.9151	34.0984	35.0177	33.7398	35.317	25.3759	0.018818	0.002311	0.009425	0.091866	0.009425	0.34178	328
BA_ME_DCLC_Go_BoutRate_onperactms (x 10^6)	movement bouts	go bout onset rate within active states (bouts/ms; DC and LC)	420	97.6313	78.6007	84.9399	70.5892	66.0748	96.7329	108.009	118.338	92.8113	106.218	111.694	120.906	91.6833	79.2931	85.2561	75.5209	61.8259	86.4667	82.5776	76.9914	62.8426	0.010567	0.001839	0.011533	0.094119	0.011533	0.312802	314
BA_ME_DCLC_Go_BoutMeanNumber	movement bouts	go bout rate total number locomotor bouts	421	3440.39	2717.01	2749.64	2708.78	2295.91	3521.92	4067	4276.56	3230.33	3480.2	4309	3764.6	3346	2672.45	2782.7	2710.67	2832.44	2902.54	2796.62	2934.45	2123.27	0.018818	0.002278	0.009556	0.088241	0.009556	0.340551	327
BA_ME_DCLC_Go_BoutMeanDur_ms	movement bouts	go bout rate mean locomotor bout duration (ms; DC and LC)	422	1109.42	1180.34	1210.84	1086.22	1119.24	1113.1	969.828	1278.08	1026	1037.77	1090.44	1162.66	1094.67	1113.4	1160.43	1021.28	1186.15	1263.91	1163.6	1531.52	1212.37	0.120661	0.004113	0.202496	0.291222	0.202496	-0.089401	353
BA_ME_DCLC_Go_BoutMeanMove_cm	movement bouts	go bout mean movement (cm; DC and LC)	423	15.7533	14.5418	14.8112	14.1553	15.2751	16.346	17.461	16.306	15.8968	13.8102	17.8332	15.638	14.467	14.1676	13.9796	13.7892	13.9812	16.7722	16.0064	15.3652	14.4754	0.037831	0.002724	0.047	0.175455	0.047	0.115452	313
BA_ME_DCLC_Go_BoutMeanSpeed_cms	movement bouts	go bout mean locomotor speed (cms; DC and LC)	424	18.5265	15.526	14.7952	16.2876	17.9394	17.9995	26.361	17.0315	21.0075	16.7181	19.8741	17.2516	17.3031	16.2065	14.5183	17.0637	14.1619	15.8244	17.3539	13.5546	14.6378	0.005665	0.002151	0.015668	0.112206	0.015668	0.254903	326
BA_ME_DCLC_Go_BoutRatioSpeed_cms	movement bouts	go bout mean speed ratio (cm-s; DC and LC)	425	14.2965	12.4029	12.2321	13.0317	13.6478	14.6852	18.0042	12.7582	15.4939	13.3076	16.3541	13.4502	13.216	12.7246	12.0469	13.5019	11.787	13.2701	13.7559	10.0327	11.9397	0.008629	0.001948	0.011889	0.094819	0.011889	0.204982	352
BA_ME_DCLC_Go_BoutSlopeSpeed_cms	movement bouts	go bout mean slope speed (cm-s; DC and LC)	426	11.915	11.1596	11.8947	3.31045	11.0205	14.1021	14.8459	8.08989	14.9422	12.382	14.8735	13.6884	11.5305	12.4125	11.2876	11.7032	6.87208	13.6044	13.1042	8.53467	11.6842	0.092938	0.003679	0.579815	0.523044	0.579815	0.094495	312
BA_ME_DCLC_Go_BoutMeanAngle_deg	movement bouts	go bout mean turn angle (degrees; DC and LC)	427	16.8114	17.7583	20.7625	17.7608	13.997	17.1985	14.0958	19.3475	16.2538	18.38	13.1832	17.1346	15.4068	16.6799	19.6987	17.3365	16.6696	18.9214	17.9503	18.2576	17.7977	0.172352	0.004798	0.294169	0.358428	0.294169	-0.079053	340
BA_ME_DCLC_Go_DC_BoutTotDur_ms	movement bouts	go bout dark cycle total locomotor duration (ms)	428	3.49329e+06	2.86176e+06	3.01036e+06	2.596e+06	2.3413e+06	3.60481e+06	3.49954e+06	5.01792e+06	3.0637e+06	3.26877e+06	4409858	4.12062e+06	3.30839e+06	2.55581e+06	2808013	2.40487e+06	2.81808e+06	3.43734e+06	2824750	4.17445e+06	2.31113e+06	0.037831	0.0027	0.071991	0.229659	0.071991	0.287682	341
BA_ME_DCLC_Go_DC_BoutTotMove_cm	movement bouts	go bout dark cycle total locomotor movement (cm)	429	50962.2	36001	37458.6	34683	32558.8	54377.3	64685.6	64943.6	48334.9	44270.2	72850.2	55459.9	44498	33447.5	34474.6	33766.9	34139.2	46001.9	39683.9	42211.8	28241.6	0.008629	0.001896	0.007149	0.096481	0.007149	0.501392	339
BA_ME_DCLC_Go_DC_BoutRate_onperms (x 10^6)	movement bouts	go bout dark cycle total locomotor onsets (per ms)	430	72.8727	55.8383	57.3629	54.9289	48.125	76.0135	84.7489	90.4732	69.2209	73.0441	93.6898	81.1202	70.0755	52.8125	55.6081	55.2621	54.2156	62.6359	56.7013	62.6975	44.7134	0.008629	0.001848	0.006286	0.116099	0.006286	0.384125	311
BA_ME_DCLC_Go_DC_BoutRate_onperactms (x 10^6)	movement bouts	go bout dark cycle total locomotor onsets within active states (per ms)	431	104.712	86.087	88.1673	76.327	72.5794	105.76	117.592	128.221	99.656	113.518	116.682	128.618	103.336	88.2755	92.1268	79.9955	69.512	96.8374	88.0718	83.7247	70.1783	0.018818	0.002245	0.018827	0.122342	0.018827	0.28256	351
BA_ME_DCLC_Go_DC_BoutMeanNumber	movement bouts	go bout dark cycle mean number of bouts	432	3144.37	2409.37	2474.64	2370	2076.64	3279.92	3656.92	3904.22	2987.11	3152	4041.78	3500.5	3023.9	2278.91	2399.6	2385.11	2339.22	2702.69	2446.62	2705.45	1929.18	0.008629	0.001802	0.006293	0.100374	0.006293	0.384117	325
BA_ME_DCLC_Go_DC_BoutMeanDur_ms	movement bouts	go bout dark cycle mean locomotor bout duration (ms)	433	1111.15	1181.49	1216.49	1095.36	1127.45	1099.05	956.963	1285.26	1025.64	1037.05	1091.07	1177.15	1094.08	1121.51	1170.2	1008.29	1204.71	1271.82	1154.55	1542.98	1197.98	0.172352	0.004782	0.225569	0.302117	0.225569	-0.088552	342
BA_ME_DCLC_Go_DC_BoutMeanMove_cm	movement bouts	go bout dark cycle mean locomotor bout movement (cm)	434	16.0445	14.8497	15.137	14.6342	15.6786	16.5788	17.6886	16.6342	16.1812	14.0451	18.0243	15.8434	14.7154	14.677	14.3668	14.1574	14.5943	17.0208	16.2199	15.6025	14.6391	0.037831	0.002678	0.045374	0.171208	0.045374	0.11165	486
BA_ME_DCLC_Go_DC_BoutMeanSpeed_cms	movement bouts	go bout dark cycle mean locomotor bout speed (cms)	435	18.9152	15.9179	15.0928	16.8238	18.3849	18.4599	27.1408	17.4016	21.4467	17.013	20.0545	17.3341	17.7188	16.833	14.9025	17.7705	14.6773	15.9681	17.6965	13.7433	15.0116	0.008629	0.001758	0.019597	0.120644	0.019597	0.248898	220
BA_ME_DCLC_Go_DC_BoutRatioSpeed_cms	movement bouts	go bout dark cycle mean bout speed ratio (cms)	436	14.552	12.6655	12.4432	13.3602	13.9063	15.0846	18.484	12.9423	15.7766	13.5434	16.5199	13.4591	13.45	13.0868	12.2772	14.041	12.1144	13.383	14.0486	10.1119	12.2198	0.012874	0.001792	0.015729	0.110388	0.015729	0.200306	243
BA_ME_DCLC_Go_DC_BoutSlopeSpeed_cms	movement bouts	go bout dark cycle mean bout slope speed (cms)	437	12.0323	11.2932	12.0589	3.0869	11.0742	14.5785	15.2133	7.9447	15.1478	12.5311	15.0166	13.6709	11.6934	12.6696	11.3513	12.1282	6.54175	13.6725	13.4376	8.53525	11.9376	0.120661	0.004096	0.607119	0.535289	0.607119	0.091461	242
BA_ME_DCLC_Go_DC_BoutMeanAngle_deg	movement bouts	go bout dark cycle mean locomotor turning angle (deg)	438	16.8715	17.9461	20.7797	17.8653	13.9032	17.3732	14.176	19.375	16.2984	18.6384	13.188	17.1176	15.5587	16.9098	20.0234	17.5519	16.6538	19.0948	18.1725	18.3593	18.0487	0.172352	0.004766	0.244201	0.320948	0.244201	-0.089088	362
BA_ME_DCLC_Go_LC_BoutTotDur_ms	movement bouts	go bout light cycle total locomotor duration (ms)	439	324045	355391	319007	346321	228370	315437	444755	447877	250628	342861	288855	256340	354361	419702	421115	363472	541617	231198	429399	319714	263074	0.236338	0.005513	0.446799	0.454456	0.446799	-0.133214	236
BA_ME_DCLC_Go_LC_BoutTotMove_cm	movement bouts	go bout light cycle total locomotor movement (cm)	440	3796.26	3709.25	3266.71	3660.58	2511.47	3192.19	6328.4	4790.13	3016.96	3792.14	3993.03	3410.97	3908.75	4414.88	4426.37	3610.93	5461.68	2679.91	5079.95	2876.74	2493.63	0.454861	0.007306	0.86293	0.600818	0.86293	0.033451	285
BA_ME_DCLC_Go_LC_BoutRate_onperms (x 10^6)	movement bouts	go bout light cycle total locomotor onsets (per ms)	441	7.44729	7.73422	6.98292	8.56798	5.4903	6.08982	10.0449	9.41821	6.12239	8.22433	6.75714	6.77492	8.13261	9.85387	9.67278	8.3064	12.3553	5.02904	8.80759	5.73386	4.78914	0.515075	0.00785	0.766807	0.574961	0.766807	-0.05454	284
BA_ME_DCLC_Go_LC_BoutRate_onperactms (x 10^6)	movement bouts	go bout light cycle total locomotor onsets within active states (per ms)	442	56.9948	46.2005	63.8935	46.2609	35.7403	44.8493	62.5516	65.4455	50.3443	65.662	67.8351	67.3655	44.5354	49.8941	58.1107	53.5686	40.5573	35.3167	57.502	39.4801	30.8204	0.018818	0.002214	0.035018	0.155546	0.035018	0.302921	290
BA_ME_DCLC_Go_LC_BoutMeanNumber	movement bouts	go bout light cycle mean number of bouts	443	296.021	307.646	275	338.778	219.273	242	410.083	372.333	243.222	328.2	267.222	264.1	322.1	393.545	383.1	325.556	493.222	199.846	350	229	194.091	0.484925	0.007542	0.764016	0.576564	0.764016	-0.055571	289
BA_ME_DCLC_Go_LC_BoutMeanDur_ms	movement bouts	go bout light cycle mean locomotor bout duration (ms)	444	1094.14	1174.62	1160.03	1022.26	1041.49	1303.46	1084.55	1202.89	1030.45	1044.67	1080.95	970.616	1100.16	1066.46	1099.23	1116.47	1098.12	1156.88	1226.85	1396.13	1355.41	0.026951	0.002274	0.112094	0.257091	0.112094	-0.102395	34
BA_ME_DCLC_Go_LC_BoutMeanMove_cm	movement bouts	go bout light cycle mean locomotor bout movement (cm)	445	12.7443	12.191	11.8789	10.8053	11.4536	13.1909	15.432	12.8652	12.4041	11.5543	14.9427	12.9154	12.1352	11.2182	11.5541	11.0916	11.0735	13.4098	14.5141	12.5622	12.8477	0.172352	0.004751	0.363885	0.400288	0.363885	0.06403	458
BA_ME_DCLC_Go_LC_BoutMeanSpeed_cms	movement bouts	go bout light cycle mean locomotor bout speed (cms)	446	14.5492	12.518	12.1171	12.5369	13.7203	11.7595	19.4074	13.1497	15.6131	13.8854	17.1452	16.1575	13.4001	12.5788	12.1115	11.8857	11.7172	13.8809	14.9593	11.3248	10.9216	0.018818	0.002183	0.03196	0.155765	0.03196	0.216933	113
BA_ME_DCLC_Go_LC_BoutRatioSpeed_cms	movement bouts	go bout light cycle mean bout speed ratio (cms)	447	11.708	10.4154	10.2402	10.5699	10.9974	10.1199	14.229	10.6952	12.0376	11.0603	13.8236	13.3064	11.0304	10.5191	10.5111	9.93457	10.084	11.5914	11.8304	8.99787	9.47881	0.018818	0.002153	0.033794	0.156034	0.033794	0.168774	36
BA_ME_DCLC_Go_LC_BoutSlopeSpeed_cms	movement bouts	go bout light cycle mean bout slope speed (cms)	448	11.2366	10.1706	10.1093	10.1796	9.79269	10.1238	12.5126	10.8066	11.7761	10.6043	12.3737	14.0877	9.91729	10.4719	10.6141	9.28247	10.2937	11.8315	11.0296	8.3199	9.92965	0.060612	0.003184	0.061856	0.217061	0.061856	0.143807	520
BA_ME_DCLC_Go_LC_BoutMeanAngle_deg	movement bouts	go bout light cycle mean locomotor turning angle (deg)	449	16.1869	16.1423	20.6077	17.0301	14.8854	14.8298	13.3813	19.0589	15.7056	15.8992	13.1111	17.3606	13.9811	15.3482	17.6655	15.7587	16.7446	16.5763	16.3969	17.0551	15.3028	0.395668	0.006799	0.957385	0.62562	0.957385	0.003987	41
BA_ME_DCLC_Go_BoutPerDur	movement bouts	BA_ME_DCLC_Go_BoutPerDur	450	4.60798	3.878	4.03452	3.55839	3.09266	4.72957	4.69692	6.61023	3.99893	4.34832	5.68253	5.32772	4.42497	3.58091	3.90188	3.36152	4.04456	4.42572	3.9244	5.40883	3.0765	0.060612	0.003164	0.094532	0.2612	0.094532	0.248823	521
BA_ME_DCLC_Go_BoutPerMove	movement bouts	BA_ME_DCLC_Go_BoutPerMove	451	73.058	71.4766	72.9165	70.3288	65.6993	75.6011	75.0985	77.3116	72.9911	70.3473	73.2993	76.9861	75.1369	71.5617	73.9222	65.3713	72.7839	75.6825	71.7327	74.1768	68.5922	0.192337	0.005067	0.342791	0.391823	0.342791	0.031572	524
BA_ME_DCLC_Go_DC_BoutPerDur	movement bouts	BA_ME_DCLC_Go_DC_BoutPerDur	452	7.70176	6.27388	6.73258	6.00152	5.28913	7.60038	7.73883	10.4924	7.16711	7.18445	9.44656	9.36464	6.94373	5.68484	6.11264	5.36719	6.20686	7.78235	6.1403	9.23913	5.1077	0.032011	0.002571	0.052059	0.192295	0.052059	0.295829	522
BA_ME_DCLC_Go_DC_BoutPerMove	movement bouts	BA_ME_DCLC_Go_DC_BoutPerMove	453	74.5055	73.1086	74.1727	72.1314	68.2418	76.7753	76.2858	78.482	74.5991	71.6238	74.2112	78.532	76.5268	74.1282	75.4373	66.8175	74.8606	77.326	72.8438	75.3829	70.5558	0.236338	0.005498	0.382224	0.415254	0.382224	0.027306	485
BA_ME_DCLC_Go_LC_BoutPerDur	movement bouts	BA_ME_DCLC_Go_LC_BoutPerDur	454	0.86436	0.95392	0.84374	0.878292	0.588232	0.889594	1.14759	1.28469	0.624485	0.912826	0.802268	0.671881	1.00875	1.10055	1.1437	0.968044	1.43801	0.597059	1.16313	0.843416	0.68464	0.236338	0.005483	0.431964	0.449797	0.431964	-0.142237	443
BA_ME_DCLC_Go_LC_BoutPerMove	movement bouts	BA_ME_DCLC_Go_LC_BoutPerMove	455	58.1985	58.457	61.0588	56.865	44.3015	59.9755	64.7912	64.3089	54.2549	58.232	59.876	58.3207	62.263	56.6915	63.9233	54.3676	62.0281	55.4517	64.0954	60.0724	52.1536	0.425053	0.006974	0.913001	0.617308	0.913001	-0.006394	441
BA_ME_DCLC_Go_ActProb	movement bouts	BA_ME_DCLC_Go_ActProb	456	0.425935	0.420272	0.392279	0.464087	0.418191	0.439254	0.4484	0.437053	0.419949	0.394481	0.466563	0.379095	0.440987	0.405631	0.394394	0.43584	0.551523	0.404985	0.408583	0.458713	0.403802	0.338792	0.00655	0.801004	0.577171	0.801004	0.019311	483
BA_ME_DCLC_Go_DC_ActProb	movement bouts	BA_ME_DCLC_Go_DC_ActProb	457	0.695009	0.651899	0.650615	0.719653	0.663067	0.718735	0.720706	0.705605	0.694598	0.643457	0.802949	0.630705	0.678132	0.59827	0.603604	0.690815	0.779946	0.646816	0.643807	0.748853	0.63714	0.080986	0.003469	0.171801	0.274033	0.171801	0.092383	43
BA_ME_DCLC_Go_LC_ActProb	movement bouts	BA_ME_DCLC_Go_LC_ActProb	458	0.133544	0.169172	0.10929	0.18521	0.153617	0.135784	0.160586	0.143909	0.12161	0.125252	0.099611	0.10057	0.18261	0.197496	0.166454	0.155061	0.304637	0.142398	0.15317	0.145234	0.155389	0.037831	0.002655	0.085954	0.255613	0.085954	-0.341175	439
BA_ME_DCLC_Stop_BoutTotDur_ms	movement bouts	stop bout total duration (ms; DC and LC)	459	7.90456e+07	7.97512e+07	7.91927e+07	7.97446e+07	8.05197e+07	7.89677e+07	8.00318e+07	7.72211e+07	7.95659e+07	7.94466e+07	77988205	7.77774e+07	7.91117e+07	8.01184e+07	7.95291e+07	7.95856e+07	7.97074e+07	7.92228e+07	79666884	7.85952e+07	8.10988e+07	0.092938	0.003661	0.106036	0.258399	0.106036	-0.012821	454
BA_ME_DCLC_Stop_BoutTotMove_cm	movement bouts	stop bout total movement (cm; DC and LC)	460	19705.6	15579.4	15126.7	16176.8	18309.7	18579.5	23547.1	20464.5	19001.7	20259.2	27991.7	17598.6	16018	15046.3	13723.2	19799.9	14808	15642	17639.8	15696.7	14073.4	0.002293	0.001915	0.006215	0.121156	0.006215	0.338966	9
BA_ME_DCLC_Stop_BoutRate_onperms (x 10^6)	movement bouts	stop bout total onset rate (bouts/ms; DC and LC)	461	41.5296	32.7714	33.3322	32.7716	27.6439	42.5024	48.442	51.7321	38.9881	41.9129	52.1245	45.8458	40.442	32.1747	33.6366	32.9272	34.1091	35.0289	33.751	35.3279	25.3879	0.018818	0.002124	0.009419	0.094438	0.009419	0.3417	114
BA_ME_DCLC_Stop_BoutRate_onperactms (x 10^6)	movement bouts	stop bout onset rate within active states (bouts/ms; DC and LC)	462	97.6592	78.6277	84.9708	70.6153	66.1036	96.7604	108.033	118.366	92.84	106.248	111.72	120.935	91.7079	79.3201	85.2868	75.5488	61.8453	86.4942	82.6049	77.0152	62.8722	0.010567	0.001801	0.011531	0.096342	0.011531	0.312719	440
BA_ME_DCLC_Stop_BoutMeanNumber	movement bouts	stop bout rate total number locomotor bouts	463	3441.38	2717.94	2750.64	2709.78	2296.91	3522.92	4067.92	4277.56	3231.33	3481.2	4310	3765.5	3346.9	2673.36	2783.7	2711.67	2833.33	2903.46	2797.54	2935.36	2124.27	0.018818	0.002095	0.00955	0.090575	0.00955	0.340472	247
BA_ME_DCLC_Stop_BoutMeanDur_ms	movement bouts	stop bout rate mean locomotor bout duration (ms; DC and LC)	464	23961.2	29944.7	28790.7	29428.5	35055.7	22415.4	19673.9	18052.6	24623.2	22821.6	18094.7	20655.3	23637.3	29969.1	28569.6	29349.3	28132	27285.6	28477.5	26775.3	38177.2	0.018818	0.002068	0.020016	0.121103	0.020016	-0.321604	248
BA_ME_DCLC_Stop_BoutMeanMove_cm	movement bouts	stop bout mean movement (cm; DC and LC)	465	5.81554	5.79855	5.49933	5.96981	7.97146	5.2739	5.78849	4.78417	5.88046	5.81959	6.49458	4.67363	4.78592	5.62823	4.92984	7.30175	5.22635	5.38735	6.30548	5.34746	6.62503	0.515075	0.007836	0.96615	0.62668	0.96615	0.004221	246
BA_ME_DCLC_Stop_BoutMeanSpeed_cms	movement bouts	stop bout mean locomotor speed (cms; DC and LC)	466	1.42326	1.2453	1.03044	1.3364	1.42391	1.32114	1.85025	1.25105	1.40933	1.41772	1.96337	1.22896	1.51469	1.22333	1.18351	1.55671	1.28338	1.22978	1.25156	0.969679	1.14293	0.052055	0.002937	0.108255	0.261987	0.108255	0.192704	239
BA_ME_DCLC_Stop_BoutRatioSpeed_cms	movement bouts	stop bout mean speed ratio (cm-s; DC and LC)	467	0.249479	0.195453	0.191011	0.202858	0.227394	0.23528	0.294222	0.265012	0.238817	0.255003	0.358922	0.226268	0.202473	0.187801	0.172556	0.248788	0.185779	0.197443	0.22142	0.199716	0.173534	0.001805	0.002513	0.00582	0.120131	0.00582	0.352094	297
BA_ME_DCLC_Stop_BoutSlopeSpeed_cms	movement bouts	stop bout mean slope speed (cm-s; DC and LC)	468	0.019605	0.017525	0.015818	0.016573	0.023219	0.019075	0.018426	0.015451	0.019539	0.023058	0.021561	0.023326	0.012773	0.021749	0.013687	0.018641	0.017123	0.016636	0.017012	0.014418	0.025082	0.106147	0.003905	0.189989	0.282497	0.189989	0.1618	296
BA_ME_DCLC_Stop_BoutMeanAngle_deg	movement bouts	stop bout mean turn angle (degrees; DC and LC)	469	57.5248	56.2784	60.3467	55.5296	57.3679	58.5072	56.6609	58.9757	57.573	58.2969	56.2285	55.7621	50.9406	54.9597	54.9652	56.9129	48.6195	59.0612	61.4797	61.9218	55.3031	0.260261	0.005812	0.39643	0.420279	0.39643	0.031603	295
BA_ME_DCLC_Stop_DC_BoutTotDur_ms	movement bouts	stop bout dark cycle total locomotor duration (ms)	470	4.16705e+07	4.28274e+07	4.1703e+07	4.06598e+07	4.19249e+07	4.38245e+07	4.1721e+07	4.28064e+07	3.96829e+07	4.22291e+07	4.22723e+07	3.98813e+07	4.43373e+07	4.24026e+07	43129829	4.24021e+07	4.25846e+07	4.07311e+07	4.31787e+07	41007855	4.29367e+07	0.022577	0.00205	0.071983	0.231741	0.071983	-0.039507	292
BA_ME_DCLC_Stop_DC_BoutTotMove_cm	movement bouts	stop bout dark cycle total locomotor movement (cm)	471	17043.3	13012.3	13043.3	13400.1	15152.2	16449.2	20108.1	17806	16458	17539.2	25315.9	15160.9	13649	11673.6	11225.1	16769.1	11464.5	13489	14794.2	13784.7	11785.7	0.003642	0.002173	0.005294	0.116099	0.005294	0.389325	291
BA_ME_DCLC_Stop_DC_BoutRate_onperms (x 10^6)	movement bouts	stop bout dark cycle total locomotor onsets (per ms)	472	72.8716	55.8378	57.3608	54.9289	48.1271	76.0135	84.7431	90.4732	69.2131	73.0441	93.6898	81.1225	70.0755	52.8146	55.6104	55.2544	54.2156	62.6359	56.6995	62.6975	44.7134	0.008629	0.001716	0.006287	0.110309	0.006287	0.384116	234
BA_ME_DCLC_Stop_DC_BoutRate_onperactms (x 10^6)	movement bouts	stop bout dark cycle total locomotor onsets within active states (per ms)	473	104.711	86.0864	88.164	76.327	72.5825	105.76	117.583	128.221	99.6449	113.518	116.682	128.622	103.336	88.279	92.1307	79.9843	69.512	96.8374	88.0691	83.7247	70.1783	0.018818	0.002041	0.018833	0.12016	0.018833	0.282549	122
BA_ME_DCLC_Stop_DC_BoutMeanNumber	movement bouts	stop bout dark cycle mean number of bouts	474	3144.32	2409.35	2474.55	2370	2076.73	3279.92	3656.67	3904.22	2986.78	3152	4041.78	3500.6	3023.9	2279	2399.7	2384.78	2339.22	2702.69	2446.54	2705.45	1929.18	0.008629	0.001676	0.006294	0.096023	0.006294	0.384108	128
BA_ME_DCLC_Stop_DC_BoutMeanDur_ms	movement bouts	stop bout dark cycle mean locomotor bout duration (ms)	475	13846.7	18155.7	16852.8	17156	20188	13361.5	11409.6	10964.1	13286.2	13397.6	10458.8	11392.7	14662.3	18605.8	17973	17780.3	18204.6	15070.6	17648.9	15157.5	22256.5	0.003642	0.002028	0.006606	0.092727	0.006606	-0.390874	280
BA_ME_DCLC_Stop_DC_BoutMeanMove_cm	movement bouts	stop bout dark cycle mean locomotor bout movement (cm)	476	5.49653	5.45897	5.27097	5.65406	7.29617	5.01513	5.49903	4.56071	5.51028	5.56446	6.26355	4.33094	4.51369	5.12226	4.6777	7.03174	4.90099	4.99095	6.04697	5.09515	6.10917	0.395668	0.006785	0.920222	0.616254	0.920222	0.009892	279
BA_ME_DCLC_Stop_DC_BoutMeanSpeed_cms	movement bouts	stop bout dark cycle mean locomotor bout speed (cms)	477	1.44697	1.26899	1.04278	1.3611	1.4526	1.33913	1.89109	1.26825	1.43211	1.44529	1.99692	1.24043	1.55007	1.25234	1.20575	1.59517	1.30756	1.24853	1.27321	0.985552	1.16362	0.060612	0.003144	0.119308	0.264978	0.119308	0.18936	281
BA_ME_DCLC_Stop_DC_BoutRatioSpeed_cms	movement bouts	stop bout dark cycle mean bout speed ratio (cms)	478	0.408612	0.304468	0.312765	0.329567	0.361411	0.375343	0.481967	0.415966	0.414737	0.415334	0.598876	0.380151	0.307844	0.275305	0.260262	0.395479	0.269217	0.331172	0.342626	0.336148	0.27449	0.001805	0.002154	0.002653	0.186206	0.002653	0.424439	70
BA_ME_DCLC_Stop_DC_BoutSlopeSpeed_cms	movement bouts	stop bout dark cycle mean bout slope speed (cms)	479	0.033811	0.028892	0.034501	0.038287	0.035398	0.018924	0.028451	0.024125	0.053173	0.02912	0.036591	0.03954	0.015778	0.023684	0.022495	0.039812	0.029817	0.033644	0.026219	0.031106	0.040287	0.153745	0.004602	0.218123	0.296674	0.218123	0.226824	221
BA_ME_DCLC_Stop_DC_BoutMeanAngle_deg	movement bouts	stop bout dark cycle mean locomotor turning angle (deg)	480	57.6218	56.4182	60.4808	55.974	57.2681	58.8968	56.7773	58.9069	57.4766	58.524	56.2855	55.6278	50.8272	55.3454	55.193	57.3202	48.3558	59.1049	61.742	61.997	55.3648	0.311588	0.00641	0.424733	0.444908	0.424733	0.030455	219
BA_ME_DCLC_Stop_LC_BoutTotDur_ms	movement bouts	stop bout light cycle total locomotor duration (ms)	481	3.73751e+07	3.69238e+07	3.74897e+07	3.90848e+07	3.85947e+07	3.51432e+07	3.83109e+07	3.44147e+07	3.9883e+07	3.72175e+07	3.57159e+07	3.78962e+07	3.47744e+07	3.77158e+07	3.63993e+07	3.71835e+07	3.71228e+07	3.84917e+07	3.64882e+07	3.75873e+07	3.8162e+07	0.192337	0.005051	0.513369	0.500409	0.513369	0.017527	68
BA_ME_DCLC_Stop_LC_BoutTotMove_cm	movement bouts	stop bout light cycle total locomotor movement (cm)	482	2662.27	2567.05	2083.39	2776.74	3157.57	2130.3	3438.98	2658.5	2543.75	2719.98	2675.79	2437.67	2369.05	3372.67	2498.13	3030.77	3343.49	2152.96	2845.66	1912.05	2287.69	0.311588	0.006394	0.668912	0.554916	0.668912	0.052547	67
BA_ME_DCLC_Stop_LC_BoutRate_onperms (x 10^6)	movement bouts	stop bout light cycle total locomotor onsets (per ms)	483	7.47321	7.75803	7.01062	8.59327	5.51307	6.11498	10.0735	9.44351	6.15595	8.24939	6.78242	6.79544	8.15533	9.87435	9.6955	8.34042	12.3775	5.05227	8.83275	5.75662	4.81382	0.515075	0.007821	0.768492	0.572554	0.768492	-0.053962	264
BA_ME_DCLC_Stop_LC_BoutRate_onperactms (x 10^6)	movement bouts	stop bout light cycle total locomotor onsets within active states (per ms)	484	57.1959	46.353	64.147	46.3975	35.8884	45.0346	62.7295	65.6212	50.6203	65.8621	68.0889	67.5696	44.6598	49.9978	58.2472	53.788	40.6304	35.4798	57.6663	39.6368	30.9792	0.018818	0.002015	0.034542	0.157417	0.034542	0.303249	263
BA_ME_DCLC_Stop_LC_BoutMeanNumber	movement bouts	stop bout light cycle mean number of bouts	485	297.051	308.593	276.091	339.778	220.182	243	411.25	373.333	244.556	329.2	268.222	264.9	323	394.364	384	326.889	494.111	200.769	351	229.909	195.091	0.484925	0.007528	0.765666	0.576569	0.765666	-0.054995	249
BA_ME_DCLC_Stop_LC_BoutMeanDur_ms	movement bouts	stop bout light cycle mean locomotor bout duration (ms)	486	130842	133078	135787	115031	175286	144622	93157.1	92182.2	163084	113054	133158	143058	107661	95637.2	94789.8	113750	75130.4	191721	103955	163488	195612	0.515075	0.007807	0.897496	0.613922	0.897496	-0.024449	269
BA_ME_DCLC_Stop_LC_BoutMeanMove_cm	movement bouts	stop bout light cycle mean locomotor bout movement (cm)	487	9.21511	8.72505	7.54604	8.17222	14.3407	8.76666	8.36226	7.12098	10.4015	8.26239	9.97604	9.20224	7.33453	8.55219	6.50555	9.27156	6.76668	10.7236	8.1073	8.31654	11.7263	0.338792	0.006535	0.569602	0.516486	0.569602	0.078838	130
BA_ME_DCLC_Stop_LC_BoutMeanSpeed_cms	movement bouts	stop bout light cycle mean locomotor bout speed (cms)	488	1.1694	1.05183	0.919867	1.1641	1.15337	1.07831	1.48706	1.07118	1.13117	1.15375	1.4578	1.07739	1.18338	1.0557	1.04448	1.2761	1.16892	0.977466	1.10071	0.782889	0.938377	0.106147	0.003888	0.11483	0.258302	0.11483	0.152864	230
BA_ME_DCLC_Stop_LC_BoutRatioSpeed_cms	movement bouts	stop bout light cycle mean bout speed ratio (cms)	489	0.071217	0.069511	0.055572	0.071044	0.081813	0.060618	0.089765	0.077249	0.06378	0.073083	0.074919	0.064325	0.068126	0.089423	0.068631	0.081508	0.090066	0.055933	0.077989	0.05087	0.059947	0.366865	0.00669	0.767822	0.574495	0.767822	0.034982	224
BA_ME_DCLC_Stop_LC_BoutSlopeSpeed_cms	movement bouts	stop bout light cycle mean bout slope speed (cms)	490	0.016266	0.013972	0.011135	0.012448	0.020009	0.018939	0.014925	0.010182	0.015597	0.020908	0.017758	0.020763	0.010523	0.02084	0.010191	0.014031	0.011887	0.01302	0.014263	0.010289	0.020718	0.120661	0.00408	0.21221	0.290887	0.21221	0.219311	225
BA_ME_DCLC_Stop_LC_BoutMeanAngle_deg	movement bouts	stop bout light cycle mean locomotor turning angle (deg)	491	56.6232	55.1425	59.1451	52.4301	58.3092	53.2487	55.6254	59.6946	58.7506	56.1224	55.3688	57.5367	52.003	52.7311	53.5417	53.9417	49.8679	58.4729	59.6513	61.0372	54.6937	0.153745	0.004586	0.295247	0.358498	0.295247	0.038227	558
BA_ME_DCLC_Stop_BoutPerDur	movement bouts	percentage of total light and dark cycle duration spent in stop bouts	492	95.392	96.122	95.9655	96.4416	96.9073	95.2704	95.3031	93.3898	96.0011	95.6517	94.3175	94.6723	95.575	96.4191	96.0981	96.6385	95.9554	95.5743	96.0756	94.5912	96.9235	0.060612	0.003125	0.094532	0.259159	0.094532	-0.010998	555
BA_ME_DCLC_Stop_BoutPerMove	movement bouts	percentage of total light and dark cycle movement contributed by stop bouts	493	26.942	28.5234	27.0835	29.6712	34.3007	24.3989	24.9015	22.6884	27.0089	29.6527	26.7007	23.0139	24.8631	28.4383	26.0778	34.6287	27.2161	24.3175	28.2673	25.8232	31.4078	0.192337	0.005036	0.342791	0.39055	0.342791	-0.08229	44
BA_ME_DCLC_Stop_DC_BoutPerDur	movement bouts	percentage of total dark cycle duration spent in stop bouts	494	92.2982	93.7261	93.2674	93.9985	94.7109	92.3996	92.2612	89.5076	92.8329	92.8155	90.5534	90.6354	93.0563	94.3152	93.8874	94.6328	93.7931	92.2176	93.8597	90.7609	94.8923	0.032011	0.002546	0.052059	0.190292	0.052059	-0.022148	217
BA_ME_DCLC_Stop_DC_BoutPerMove	movement bouts	percentage of total dark cycle movement contributed by stop bouts	495	25.4945	26.8914	25.8273	27.8686	31.7582	23.2247	23.7142	21.518	25.4009	28.3762	25.7888	21.468	23.4732	25.8718	24.5627	33.1825	25.1394	22.674	27.1562	24.6171	29.4442	0.236338	0.005468	0.382224	0.413972	0.382224	-0.07696	547
BA_ME_DCLC_Stop_LC_BoutPerDur	movement bouts	percentage of total light cycle duration spent in stop bouts	496	99.1356	99.0461	99.1563	99.1217	99.4118	99.1104	98.8524	98.7153	99.3755	99.0872	99.1977	99.3281	98.9913	98.8994	98.8563	99.032	98.562	99.4029	98.8369	99.1566	99.3154	0.236338	0.005453	0.431964	0.448466	0.431964	0.001304	550
BA_ME_DCLC_Stop_LC_BoutPerMove	movement bouts	percentage of total light cycle movement contributed by stop bouts	497	41.8015	41.543	38.9412	43.135	55.6985	40.0245	35.2088	35.6911	45.7451	41.768	40.124	41.6793	37.737	43.3085	36.0767	45.6324	37.9719	44.5483	35.9046	39.9276	47.8464	0.425053	0.006961	0.913001	0.616121	0.913001	0.00895	557
BA_ME_DCLC_Other_BoutTotDur_ms	movement bouts	other bout total duration (ms; DC and LC)	498	2.33707e+07	2.50142e+07	2.03648e+07	2.78925e+07	23735693	2.74434e+07	2.44072e+07	2.25483e+07	2.37992e+07	2.16728e+07	2.09703e+07	20873152	2.52342e+07	2.41878e+07	2.31198e+07	2.4833e+07	3.51689e+07	2.37079e+07	2.47138e+07	2.84253e+07	23162859	0.120661	0.004063	0.329982	0.385982	0.329982	-0.098045	554
BA_ME_DCLC_Other_BoutTotMove_cm	movement bouts	other bout total movement (cm; DC and LC)	499	4380.08	3550.41	3277.61	3835.08	3647.33	4540.24	5502.44	4621.84	4215.28	4468.88	5661.41	4030.7	4117.48	3541.96	3333.89	4091.55	3704.5	3707.11	3795.52	3716.02	2914.16	0.008629	0.001638	0.009406	0.097083	0.009406	0.302973	277
BA_ME_DCLC_Other_BoutRate_onperms (x 10^6)	movement bouts	other bout total onset rate (bouts/ms; DC and LC)	500	45.0914	35.45	35.9211	35.3651	31.1998	45.8145	52.0512	54.8281	41.8155	45.6187	59.5918	48.7082	43.0097	34.4986	36.2889	35.7457	36.5062	37.8121	37.052	37.9013	28.4702	0.018818	0.001989	0.007981	0.100025	0.007981	0.347069	278
BA_ME_DCLC_Other_BoutRate_onperactms (x 10^6)	movement bouts	other bout onset rate within active states (bouts/ms; DC and LC)	501	105.964	85.1226	91.5703	76.2036	74.6066	104.301	116.082	125.45	99.5727	115.643	127.725	128.485	97.5306	85.0492	92.0118	82.0156	66.1915	93.3665	90.6841	82.6252	70.5055	0.010567	0.001765	0.00925	0.101433	0.00925	0.315959	396
BA_ME_DCLC_Other_BoutMeanNumber	movement bouts	other bout rate total number locomotor bouts	502	3736.56	2940.15	2964.27	2924.22	2592.36	3797.46	4371	4533.56	3465.67	3789	4927.44	4000.6	3559.4	2866.45	3003.2	2943.78	3032.44	3134.15	3071.15	3149.18	2382.18	0.018818	0.001964	0.008097	0.097978	0.008097	0.345818	395
BA_ME_DCLC_Other_BoutMeanDur_ms	movement bouts	other bout rate mean locomotor bout duration (ms; DC and LC)	503	6540.93	8540.44	6870.1	9538.44	9156	7226.77	5583.89	4973.64	6867.14	5719.93	4255.82	5217.51	7089.45	8438.22	7698.38	8435.75	11597.6	7564.38	8047.08	9026.24	9723.38	0.00701	0.002091	0.009776	0.087964	0.009776	-0.384816	393
BA_ME_DCLC_Other_BoutMeanMove_cm	movement bouts	other bout mean movement (cm; DC and LC)	504	1.18503	1.20787	1.1057	1.31149	1.40695	1.1956	1.25885	1.01947	1.2163	1.17944	1.14895	1.00752	1.15679	1.23566	1.11011	1.3899	1.22162	1.18281	1.23586	1.18	1.22332	0.311588	0.006378	0.626263	0.548038	0.626263	-0.027543	394
BA_ME_DCLC_Other_BoutMeanSpeed_cms	movement bouts	other bout mean locomotor speed (cms; DC and LC)	505																												401
BA_ME_DCLC_Other_BoutRatioSpeed_cms	movement bouts	other bout mean speed ratio (cm-s; DC and LC)	506	0.189436	0.143718	0.160944	0.137495	0.153665	0.16544	0.225443	0.204975	0.177118	0.206197	0.269972	0.193105	0.163171	0.146436	0.144201	0.164763	0.105334	0.156366	0.153579	0.13073	0.125812	0.002293	0.001741	0.00367	0.214626	0.00367	0.398463	233
BA_ME_DCLC_Other_BoutSlopeSpeed_cms	movement bouts	other bout mean slope speed (cm-s; DC and LC)	507	0.014856	0.012132	0.018573	0.011662	0.011131	0.010044	0.011932	0.017434	0.013337	0.016903	0.018101	0.01944	0.00939	0.012296	0.010695	0.011217	0.012035	0.010874	0.013217	0.007448	0.010858	0.044487	0.002858	0.137092	0.264325	0.137092	0.292155	426
BA_ME_DCLC_Other_BoutMeanAngle_deg	movement bouts	other bout mean turn angle (degrees; DC and LC)	508																												437
BA_ME_DCLC_Other_DC_BoutTotDur_ms	movement bouts	other bout dark cycle total locomotor duration (ms)	509	1.93069e+07	1.99636e+07	1.72909e+07	2.2131e+07	1.84721e+07	2.32556e+07	1.93923e+07	1.84931e+07	2.04928e+07	1.77761e+07	1.77183e+07	1.80466e+07	1.97013e+07	1.83928e+07	1.84262e+07	2.01235e+07	2.52011e+07	1.9719e+07	2.02166e+07	24037975	1.89322e+07	0.192337	0.00502	0.564756	0.514753	0.564756	-0.048255	413
BA_ME_DCLC_Other_DC_BoutTotMove_cm	movement bouts	other bout dark cycle total locomotor movement (cm)	510	3898.06	3053.06	2881.2	3261.21	3181.29	4157.35	4817.97	4086.95	3801.6	3957.93	5188.07	3647.02	3627.74	2894.58	2810.23	3506.61	2919.01	3330.27	3274.5	3336.29	2541.29	0.00701	0.002019	0.005117	0.138125	0.005117	0.3525	373
BA_ME_DCLC_Other_DC_BoutRate_onperms (x 10^6)	movement bouts	other bout dark cycle total locomotor onsets (per ms)	511	79.0531	60.216	61.94	59.3505	54.243	81.7948	90.8362	95.543	74.0975	79.3845	107.292	86.0493	74.3164	56.1728	59.8605	60.0582	57.9368	67.1712	62.1082	67.1491	49.7661	0.010567	0.00173	0.005279	0.132321	0.005279	0.392673	39
BA_ME_DCLC_Other_DC_BoutRate_onperactms (x 10^6)	movement bouts	other bout dark cycle total locomotor onsets within active states (per ms)	512	113.483	92.884	95.2023	82.4711	81.8063	113.804	126.038	135.406	106.677	123.372	133.622	136.433	109.59	93.8922	99.1719	86.9382	74.283	103.849	96.4703	89.6693	78.1086	0.018818	0.00194	0.013502	0.103004	0.013502	0.288975	399
BA_ME_DCLC_Other_DC_BoutMeanNumber	movement bouts	other bout dark cycle mean number of bouts	513	3411.04	2598.26	2672.09	2560.78	2340.64	3529.38	3919.58	4123	3197.56	3425.6	4628.56	3713.2	3206.9	2423.91	2583.1	2592.11	2499.78	2898.38	2679.92	2897.55	2147.18	0.010567	0.001697	0.005283	0.123581	0.005283	0.392663	403
BA_ME_DCLC_Other_DC_BoutMeanDur_ms	movement bouts	other bout dark cycle mean locomotor bout duration (ms)	514	5931.34	7741.76	6470.94	8642.29	7891.92	6589.15	4947.54	4485.36	6408.88	5189.18	3828.05	4860.13	6143.4	7588.07	7133.36	7763.37	10081.3	6803.44	7543.72	8295.98	8817.24	0.008629	0.001601	0.007383	0.095951	0.007383	-0.384302	404
BA_ME_DCLC_Other_DC_BoutMeanMove_cm	movement bouts	other bout dark cycle mean locomotor bout movement (cm)	515	1.15567	1.17547	1.07826	1.27352	1.35916	1.17793	1.2292	0.991256	1.18891	1.1554	1.12088	0.982176	1.13123	1.19418	1.08793	1.3528	1.16771	1.14901	1.22186	1.15142	1.18355	0.454861	0.007291	0.658945	0.555846	0.658945	-0.024513	38
BA_ME_DCLC_Other_DC_BoutMeanSpeed_cms	movement bouts	other bout dark cycle mean locomotor bout speed (cms)	516																												37
BA_ME_DCLC_Other_DC_BoutRatioSpeed_cms	movement bouts	other bout dark cycle mean bout speed ratio (cms)	517	0.203749	0.154184	0.166631	0.147359	0.172221	0.178767	0.248447	0.220998	0.185509	0.222655	0.292808	0.202089	0.184138	0.157376	0.152513	0.174254	0.115829	0.168887	0.161971	0.138792	0.134231	0.002898	0.001862	0.004339	0.152263	0.004339	0.402138	201
BA_ME_DCLC_Other_DC_BoutSlopeSpeed_cms	movement bouts	other bout dark cycle mean bout slope speed (cms)	518	0.014725	0.011864	0.01789	0.010513	0.011374	0.009759	0.011855	0.017867	0.012798	0.016541	0.018755	0.0199	0.009603	0.01136	0.01008	0.010744	0.011897	0.010268	0.012978	0.007266	0.01064	0.044487	0.002836	0.141057	0.266121	0.141057	0.311648	215
BA_ME_DCLC_Other_DC_BoutMeanAngle_deg	movement bouts	other bout dark cycle mean locomotor turning angle (deg)	519																												359
BA_ME_DCLC_Other_LC_BoutTotDur_ms	movement bouts	other bout light cycle total locomotor duration (ms)	520	4.06386e+06	5.05063e+06	3.0739e+06	5.76154e+06	5.26358e+06	4.18776e+06	5.0149e+06	4.05513e+06	3.30647e+06	3.89677e+06	3.25201e+06	2.82653e+06	5.53294e+06	5.79496e+06	4.69358e+06	4.70944e+06	9.96785e+06	3.98895e+06	4.49724e+06	4.38729e+06	4.23064e+06	0.080986	0.003451	0.167108	0.271483	0.167108	-0.313614	40
BA_ME_DCLC_Other_LC_BoutTotMove_cm	movement bouts	other bout light cycle total locomotor movement (cm)	521	482.022	497.347	396.406	573.872	466.046	382.888	684.474	534.885	413.681	510.95	473.338	383.683	489.739	647.378	523.664	584.937	785.489	376.843	521.022	379.736	372.877	0.454861	0.007278	0.788652	0.575358	0.788652	-0.045153	360
BA_ME_DCLC_Other_LC_BoutRate_onperms (x 10^6)	movement bouts	other bout light cycle total locomotor onsets (per ms)	522	8.18882	8.59391	7.41921	9.19182	6.30292	6.74603	11.0574	10.385	6.7489	9.1064	7.55788	7.37263	8.90017	11.0808	10.607	8.97261	13.3434	5.93302	9.84514	6.30065	5.79856	0.484925	0.007514	0.691512	0.555286	0.691512	-0.06966	147
BA_ME_DCLC_Other_LC_BoutRate_onperactms (x 10^6)	movement bouts	other bout light cycle total locomotor onsets within active states (per ms)	523	62.663	51.4653	67.8856	49.6292	41.0302	49.682	68.8563	72.1638	55.496	72.7044	75.8737	73.3088	48.7387	56.1064	63.7231	57.8651	43.8008	41.665	64.2759	43.3827	37.3165	0.026951	0.002251	0.037862	0.150979	0.037862	0.284014	167
BA_ME_DCLC_Other_LC_BoutMeanNumber	movement bouts	other bout light cycle mean number of bouts	524	325.52	341.892	292.182	363.444	251.727	268.077	451.417	410.556	268.111	363.4	298.889	287.4	352.5	442.545	420.1	351.667	532.667	235.769	391.231	251.636	235	0.454861	0.007264	0.689099	0.55846	0.689099	-0.070791	137
BA_ME_DCLC_Other_LC_BoutMeanDur_ms	movement bouts	other bout light cycle mean locomotor bout duration (ms)	525	12766.2	14905.6	10520.5	15852.6	20909.9	15621.5	11109.3	9877.17	12332.5	10723.1	10880.3	9834.84	15696.3	13094.6	11172.5	13391.8	18713.1	16918.9	11495.1	17435	18002.7	0.022577	0.002028	0.154084	0.271708	0.154084	-0.223532	132
BA_ME_DCLC_Other_LC_BoutMeanMove_cm	movement bouts	other bout light cycle mean locomotor bout movement (cm)	526	1.49021	1.46804	1.35671	1.57898	1.85139	1.42828	1.51628	1.30283	1.54295	1.40603	1.58366	1.33501	1.38933	1.46285	1.24652	1.66333	1.47463	1.59836	1.33175	1.50907	1.58671	0.515075	0.007793	0.738749	0.569749	0.738749	0.02163	142
BA_ME_DCLC_Other_LC_BoutMeanSpeed_cms	movement bouts	other bout light cycle mean locomotor bout speed (cms)	527																												69
BA_ME_DCLC_Other_LC_BoutRatioSpeed_cms	movement bouts	other bout light cycle mean bout speed ratio (cms)	528	0.121446	0.100775	0.128959	0.099604	0.088541	0.09143	0.136488	0.131903	0.125112	0.131121	0.145553	0.135743	0.088513	0.111714	0.11157	0.124205	0.078802	0.094472	0.115854	0.086554	0.088137	0.00701	0.001951	0.019472	0.122019	0.019472	0.269168	283
BA_ME_DCLC_Other_LC_BoutSlopeSpeed_cms	movement bouts	other bout light cycle mean bout slope speed (cms)	529	0.014649	0.012674	0.021016	0.014858	0.009807	0.010752	0.011543	0.015036	0.015499	0.017422	0.013914	0.016647	0.008585	0.014765	0.012927	0.012681	0.012127	0.012356	0.014029	0.007597	0.010842	0.080986	0.003433	0.22348	0.300467	0.22348	0.208994	382
BA_ME_DCLC_Other_LC_BoutMeanAngle_deg	movement bouts	other bout light cycle mean locomotor turning angle (deg)	530																												408
BD_Chow_FullRsq	bout dominance	Full R^2 for chow bout dominance	531	0.93206	0.912353	0.960345	0.946583	0.941069	0.91065	0.927387	0.908629	0.923764	0.950394	0.94931	0.902467	0.951366	0.902743	0.864163	0.89789	0.898052	0.92845	0.948084	0.87972	0.936476	0.070233	0.003314	0.094949	0.258284	0.094949	0.03083	368
BD_Chow_ActProbRsq	bout dominance	R^2 for chow active state probability	532	0.615014	0.735625	0.648797	0.557636	0.747153	0.655684	0.567235	0.594441	0.672067	0.448995	0.463927	0.794208	0.630608	0.795843	0.782363	0.410991	0.776257	0.890855	0.787187	0.780046	0.767541	0.018818	0.001917	0.039496	0.155725	0.039496	-0.25835	397
BD_Chow_ActBtRateRsq	bout dominance	R^2 for chow bout rate	533	0.186019	0.109114	0.166722	0.277227	0.025162	0.163466	0.082689	0.110387	0.144015	0.37408	0.444403	0.072039	0.279804	0.025909	0.065175	0.449569	0.083394	0.005503	0.064427	0.026263	0.054703	0.044487	0.002815	0.233844	0.310828	0.233844	0.769613	537
BD_Chow_BtSizeRsq	bout dominance	R^2 for chow bout size	534	0.131026	0.067615	0.144826	0.11172	0.168753	0.0915	0.277463	0.2038	0.107682	0.127318	0.040981	0.03622	0.040954	0.080992	0.016624	0.037331	0.0384	0.032091	0.09647	0.073411	0.114232	0.018818	0.001893	0.028253	0.154909	0.028253	0.954452	534
BD_Chow_ActProbPerRsq	bout dominance	normalized R^2 for chow active state probability	535	66.1322	80.6938	67.5588	58.9105	79.3941	72.0018	61.1649	65.4218	72.753	47.2431	48.8699	88.0041	66.2845	88.1583	90.5342	45.7729	86.4379	95.9508	83.0292	88.6698	81.9606	0.010567	0.001665	0.028865	0.153471	0.028865	-0.287106	136
BD_Chow_ActBtRatePerRsq	bout dominance	normalized R^2 for chow bout rate	536	19.8083	11.9364	17.3606	29.2871	2.67381	17.9505	8.91637	12.1487	15.59	39.3606	46.8132	7.98251	29.4108	2.86999	7.54201	50.0694	9.28612	0.592758	6.79551	2.9854	5.84132	0.044487	0.002794	0.255514	0.326047	0.255514	0.730741	146
BD_Chow_BtSizePerRsq	bout dominance	normalized R^2 for chow bout size	537	14.0595	7.36977	15.0806	11.8024	17.9321	10.0478	29.9188	22.4295	11.6569	13.3963	4.31689	4.01339	4.30477	8.97173	1.92376	4.15764	4.27595	3.4564	10.1753	8.34479	12.1981	0.018818	0.001871	0.031693	0.158879	0.031693	0.931851	229
BD_Water_FullRsq	bout dominance	Full R^2 for water bout dominance	538	0.911724	0.864242	0.929811	0.891524	0.927121	0.880814	0.896547	0.894874	0.876124	0.949295	0.952288	0.918844	0.895642	0.875266	0.765111	0.822444	0.826575	0.878254	0.96956	0.821417	0.902419	0.018818	0.001849	0.028839	0.155691	0.028839	0.077163	387
BD_Water_ActProbRsq	bout dominance	R^2 for water active state probability	539	0.760445	0.654552	0.884016	0.85027	0.49902	0.719904	0.785943	0.821587	0.702963	0.562445	0.939443	0.838863	0.542039	0.565104	0.679606	0.550693	0.694148	0.823847	0.731871	0.721912	0.736503	0.044487	0.002773	0.074675	0.231898	0.074675	0.216337	185
BD_Water_ActBtRateRsq	bout dominance	R^2 for water bout rate	540	0.095099	0.143744	0.013258	0.020784	0.383073	0.078546	0.062714	0.012504	0.029266	0.2853	0.005186	0.06036	0.237343	0.20365	0.075287	0.263227	0.085739	0.021929	0.234989	0.086425	0.01966	0.070233	0.003295	0.352623	0.394075	0.352623	-0.595996	145
BD_Water_BtSizeRsq	bout dominance	R^2 for water bout size	541	0.05618	0.065946	0.032537	0.020469	0.045028	0.082364	0.047891	0.060783	0.143896	0.101551	0.007659	0.01962	0.11626	0.106512	0.010217	0.008524	0.046688	0.032478	0.002699	0.013079	0.146257	0.484925	0.0075	0.69419	0.554896	0.69419	-0.23123	175
BD_Water_ActProbPerRsq	bout dominance	normalized R^2 for water active state probability	542	83.4908	76.0063	95.0748	95.3727	53.8247	81.7316	87.6633	91.8104	80.2355	59.2486	98.6512	91.2956	60.5196	64.5637	88.8246	66.9581	83.9788	93.8051	75.4849	87.8862	81.6143	0.106147	0.003871	0.257552	0.327457	0.257552	0.135499	135
BD_Water_ActBtRatePerRsq	bout dominance	normalized R^2 for water bout rate	543	10.2893	16.5037	1.42584	2.33134	41.3186	8.91743	6.99501	1.39729	3.3404	30.0539	0.544588	6.56916	26.4998	23.2673	9.84005	32.0054	10.3728	2.49683	24.2367	10.5215	2.17855	0.052055	0.002918	0.276518	0.341668	0.276518	-0.681634	160
BD_Water_BtSizePerRsq	bout dominance	normalize R^2 for water bout size	544	6.21981	7.49004	3.49932	2.296	4.85671	9.35094	5.3417	6.79233	16.4241	10.6975	0.804244	2.13528	12.9806	12.1691	1.33539	1.03645	5.64837	3.69807	0.278357	1.59228	16.2072	0.515075	0.007779	0.64791	0.554535	0.64791	-0.268101	150
BD_Go_FullRsq	bout dominance	Full R^2 for go bout dominance	545	0.964491	0.964014	0.985094	0.95969	0.926326	0.961084	0.964603	0.971782	0.958559	0.972843	0.981123	0.963801	0.921858	0.978726	0.986336	0.968222	0.975039	0.943427	0.951211	0.965344	0.976534	0.338792	0.00652	0.953343	0.627654	0.953343	0.000714	155
BD_Go_ActProbRsq	bout dominance	R^2 for go active state probability	546	0.538565	0.536782	0.75769	0.528357	0.49485	0.431638	0.502562	0.53056	0.541029	0.496761	0.467509	0.63469	0.427557	0.440563	0.511225	0.694604	0.33113	0.440948	0.570309	0.482185	0.590212	0.338792	0.006505	0.975758	0.629421	0.975758	0.004783	165
BD_Go_ActBtRateRsq	bout dominance	R^2 for go bout rate	547	0.284206	0.328801	0.106259	0.287956	0.249686	0.36647	0.350919	0.424237	0.277709	0.299099	0.371716	0.108007	0.348569	0.361266	0.442581	0.16469	0.453315	0.408096	0.305105	0.371155	0.352133	0.136518	0.004368	0.389362	0.41656	0.389362	-0.210278	131
BD_Go_BtSizeRsq	bout dominance	R^2 for go bout size	548	0.14172	0.098431	0.121145	0.143377	0.18179	0.162976	0.111122	0.016986	0.139821	0.176983	0.141899	0.221104	0.145733	0.176896	0.03253	0.108927	0.190594	0.094384	0.075798	0.112003	0.034189	0.060612	0.003106	0.110803	0.257498	0.110803	0.525862	141
BD_Go_ActProbPerRsq	bout dominance	normalized R^2 for go active state probability	549	55.8008	55.6317	76.9155	55.055	53.4207	44.9116	52.1004	54.5965	56.4419	51.0628	47.6504	65.8528	46.3799	45.014	51.8307	71.7402	33.9607	46.7389	59.9561	49.9495	60.4395	0.311588	0.006363	0.977237	0.629219	0.977237	0.004378	398
BD_Go_ActBtRatePerRsq	bout dominance	normalized R^2 for go bout rate	550	29.4722	34.1267	10.7866	30.0051	26.9544	38.1309	36.3797	43.6556	28.9715	30.7448	37.8868	11.2064	37.8115	36.9119	44.8712	17.0096	46.492	43.2567	32.0754	38.448	36.0595	0.120661	0.004047	0.383544	0.411591	0.383544	-0.211546	391
BD_Go_BtSizePerRsq	bout dominance	normalized R^2 for go bout size	551	14.7271	10.2416	12.2978	14.9399	19.6248	16.9575	11.5199	1.74789	14.5866	18.1924	14.4629	22.9408	15.8086	18.0741	3.29807	11.2502	19.5473	10.0044	7.96854	11.6024	3.50109	0.052055	0.002898	0.113116	0.256088	0.113116	0.524022	562
BD_Stop_FullRsq	bout dominance	Full R^2 for stop bout dominance	552	0.961499	0.962313	0.982727	0.955026	0.928478	0.961913	0.953638	0.961566	0.956612	0.969421	0.979153	0.966454	0.918764	0.975187	0.968955	0.962471	0.983597	0.945919	0.951175	0.961	0.979389	0.395668	0.006772	0.918356	0.617361	0.918356	-0.001221	565
BD_Stop_ActProbRsq	bout dominance	R^2 for stop active state probability	553	0.519057	0.48594	0.619903	0.535188	0.511967	0.403145	0.455259	0.46115	0.616586	0.490774	0.456142	0.640454	0.356269	0.417904	0.43212	0.640937	0.320611	0.411857	0.503701	0.464714	0.493871	0.172352	0.004735	0.539463	0.510254	0.539463	0.095114	536
BD_Stop_ActBtRateRsq	bout dominance	R^2 for stop bout rate	554	0.25793	0.278364	0.087922	0.2515	0.256988	0.337848	0.291007	0.351445	0.281281	0.279765	0.335274	0.106273	0.307569	0.34502	0.328595	0.100737	0.435755	0.367369	0.255059	0.311447	0.263521	0.285375	0.006127	0.664371	0.55641	0.664371	-0.109992	533
BD_Stop_BtSizeRsq	bout dominance	R^2 for stop bout size	555	0.184512	0.198008	0.274902	0.168338	0.159524	0.220919	0.207371	0.14897	0.058745	0.198882	0.187738	0.219727	0.254925	0.212263	0.20824	0.220797	0.227232	0.166692	0.192415	0.18484	0.221997	0.192337	0.005004	0.564746	0.516084	0.564746	-0.10185	363
BD_Stop_ActProbPerRsq	bout dominance	normalized R^2 for stop active state probability	556	53.9802	50.439	63.0799	56.0391	55.1404	41.9108	47.7392	47.9582	64.4552	50.6255	46.5853	66.2684	38.777	42.8537	44.5965	66.5928	32.5957	43.5405	52.9556	48.3573	50.4264	0.153745	0.00457	0.518897	0.503003	0.518897	0.097891	405
BD_Stop_ActBtRatePerRsq	bout dominance	normalized R^2 for stop bout rate	557	26.8647	28.9526	8.94677	26.3344	27.6784	35.1226	30.5155	36.5493	29.4039	28.859	34.2412	10.9961	33.4764	35.3799	33.9123	10.4665	44.3022	38.8373	26.8152	32.4086	26.9067	0.311588	0.006347	0.669012	0.553689	0.669012	-0.10798	369
BD_Stop_BtSizePerRsq	bout dominance	normalized R^2 for stop bout size	558	19.1551	20.6084	27.9734	17.6265	17.1812	22.9667	21.7453	15.4925	6.1409	20.5155	19.1735	22.7354	27.7466	21.7664	21.4912	22.9406	23.1021	17.6223	20.2292	19.2341	22.6669	0.236338	0.005438	0.549467	0.515547	0.549467	-0.105507	409
BD_Other_FullRsq	bout dominance	Full R^2 for other bout dominance	559	0.961204	0.960345	0.981856	0.956226	0.927598	0.959118	0.963619	0.938694	0.960721	0.972327	0.985132	0.966748	0.916994	0.974661	0.971031	0.964651	0.97892	0.944344	0.946177	0.955773	0.97754	0.484925	0.007486	0.919506	0.616952	0.919506	0.001291	406
BD_Other_ActProbRsq	bout dominance	R^2 for other active state probability	560	0.557243	0.541561	0.758382	0.505361	0.482199	0.4303	0.431548	0.812318	0.528071	0.519322	0.44444	0.660489	0.479045	0.45508	0.528446	0.692857	0.34681	0.428662	0.615846	0.465693	0.493469	0.366865	0.006675	0.817945	0.579852	0.817945	0.041183	364
BD_Other_ActBtRateRsq	bout dominance	R^2 for other bout rate	561	0.219192	0.29808	0.124971	0.236669	0.244501	0.322947	0.306203	0.027543	0.220036	0.312951	0.321321	0.074775	0.304404	0.360776	0.425837	0.118052	0.449122	0.370696	0.289389	0.34667	0.259562	0.060612	0.003087	0.150335	0.269155	0.150335	-0.443505	383
BD_Other_BtSizeRsq	bout dominance	R^2 for other bout size	562	0.184769	0.120704	0.098503	0.214196	0.200898	0.20587	0.225868	0.098833	0.212615	0.140053	0.219372	0.231485	0.133545	0.158804	0.016748	0.153741	0.182987	0.144985	0.040943	0.14341	0.224509	0.032011	0.002522	0.036916	0.152404	0.036916	0.614254	378
BD_Other_ActProbPerRsq	bout dominance	normalized R^2 for other active state probability	563	58.007	56.3751	77.2396	52.8496	51.9836	44.8642	44.784	86.537	54.9661	53.4103	45.1147	68.3207	52.2408	46.6912	54.4212	71.8247	35.4279	45.3926	65.0878	48.7242	50.4807	0.425053	0.006947	0.817165	0.580471	0.817165	0.041168	377
BD_Other_ActBtRatePerRsq	bout dominance	normalized R^2 for other bout rate	564	22.7659	31.0629	12.7281	24.7503	26.3585	33.6713	31.7764	2.93423	22.9032	32.1858	32.617	7.73467	33.1959	37.0156	43.8541	12.2378	45.8794	39.2544	30.5851	36.2712	26.5525	0.037831	0.002633	0.143933	0.267237	0.143933	-0.448315	42
BD_Other_BtSizePerRsq	bout dominance	normalized R^2 for other bout size	565	19.2271	12.562	10.0323	22.4001	21.6579	21.4645	23.4396	10.5287	22.1308	14.4039	22.2682	23.9447	14.5633	16.2933	1.72478	15.9375	18.6928	15.353	4.32715	15.0046	22.9668	0.037831	0.002611	0.035706	0.154686	0.035706	0.614075	72

## Sheet: 6-7 mo
BEHAVIOR	class	definition	index	Avg Control	Avg Test	M6510	M6512	M6514	M6516	M6518	M6520	M6522	M6524	M6526	M6528	M6511	M6513	M6515	M6517	M6519	M6521	M6523	M6525	M6527	p (MW)	FDR (MW)	p (ttest)	FDR (ttest)	p (B)	B	Rank
AFL_avg_Chow_g	aggregate measures	mean 24 hour chow consumption (g)	1	3.69547	3.12582	2.75937	4.06562	2.68611	3.15111	4.76603	3.18021	2.92111	2.85119	7.72976	2.84417	3.3276	2.95156	2.91198	2.81444	2.80056	3.08274	3.05417	2.70625	4.58611	0.338792	0.011985	0.291201	0.367408	0.291201	0.241523	72
AFL_avg_DC_Chow_g	aggregate measures	mean dark cycle chow consumption (g)	2	3.28463	2.58943	2.32989	3.58291	2.46153	2.45777	3.89138	2.82328	2.42239	2.66313	7.6125	2.6015	2.75303	2.20267	2.20435	2.43867	2.3054	2.50401	2.53044	2.33151	4.0534	0.070233	0.005576	0.21153	0.319311	0.21153	0.343094	42
AFL_avg_LC_Chow_gkg	aggregate measures	mean light cycle chow consumption (g)	3	14.7282	18.7144	15.1844	17.274	8.47355	23.892	31.5928	13.2797	17.1947	6.65442	4.4394	9.29753	19.4568	25.8186	24.2416	12.6139	18.0016	19.6722	19.4639	13.0635	18.3386	0.052055	0.004564	0.192694	0.3088	0.192694	-0.345566	377
AFL_avg_Liquid_g	aggregate measures	mean 24 hour water intake (g)	4	3.67022	3.75102	3.62552	1.60885	3.165	4.74667	4.34039	3.95781	3.58278	3.61607	4.575	3.48417	4.01354	3.62135	3.76667	3.71111	3.23722	4.15238	3.53802	3.49635	4.56018	0.484925	0.013724	0.79506	0.565975	0.79506	-0.031413	363
AFL_avg_DC_Liquid_g	aggregate measures	mean dark cycle water intake (g)	5	3.07929	3.07401	3.02806	1.23439	2.79425	3.65021	3.34647	3.37805	2.96	3.31943	4.1937	2.88836	3.38395	2.66642	2.79474	3.16262	2.6266	3.49159	2.69229	2.96964	3.99377	0.285375	0.011361	0.985171	0.603481	0.985171	0.002476	405
AFL_avg_LC_Liquid_g	aggregate measures	mean light cycle water intake (g)	6	0.590935	0.677006	0.597456	0.374462	0.370749	1.09646	0.993919	0.579763	0.622783	0.296643	0.381304	0.595808	0.62959	0.954931	0.971922	0.548493	0.610618	0.66079	0.845731	0.526715	0.566416	0.172352	0.009123	0.412027	0.410976	0.412027	-0.19617	391
AFL_avg_Move_m	aggregate measures	mean 24 hour movement (m; locomotor and nonlocomotor)	7	597.384	381.985	450.084	513.995	427.41	731.593	774.025	713.979	339.434	495.269	769.417	758.639	351.934	473.029	355.193	449.846	368.14	396.652	397.838	370.211	397.7	0.002293	0.001214	0.001206	0.019414	0.001206	0.645144	41
AFL_avg_DC_Move_m	aggregate measures	mean dark cycle movement (m;locomotor and nonlocomotor)	8	538.875	333.648	385.703	450.877	375.288	674.461	702.018	634.273	288.608	455.748	709.984	711.795	313.549	405.548	285.48	411.945	311.234	358.661	341.952	337.328	342.754	0.002293	0.001171	0.001414	0.01913	0.001414	0.691627	71
AFL_avg_LC_Move_m	aggregate measures	mean light cycle movement (m; locomotor and nolocomotor	9	58.5089	48.3374	64.3807	63.1182	52.1218	57.1326	72.0071	79.7063	50.8261	39.5204	59.4329	46.8432	38.3851	67.4809	69.7124	37.901	56.906	37.9907	55.886	32.8836	54.9456	0.052055	0.004536	0.101625	0.232182	0.101625	0.275516	379
TBA_DCLC_MeanPerAct	time budget	mean 24 hour percentage time mouse is active (feeding-drinking-movement)	10	37.1502	35.6941	35.3473	46.8691	33.1501	42.8385	32.7164	37.2516	33.1387	30.7353	42.8826	36.572	39.2429	38.9956	32.2409	33.7869	42.7465	32.9878	39.1539	34.7212	34.3983	0.311588	0.011688	0.50698	0.446427	0.50698	0.057684	381
TBA_DCLC_MeanPerInact	time budget	mean 24 hour percentage mouse is inactive	11	62.8498	64.3059	64.6527	53.1309	66.8499	57.1615	67.2836	62.7484	66.8613	69.2647	57.1174	63.428	60.7571	61.0044	67.7591	66.2131	57.2535	67.0122	60.8461	65.2788	65.6017	0.311588	0.011658	0.50698	0.445268	0.50698	-0.033043	561
TBA_DCLC_MeanPerStop	time budget	mean 24 hour percentage mouse not moving (all places within cage)	12	22.5731	24.3142	23.2445	26.8525	23.0477	28.0561	19.3824	21.0339	20.9555	18.6677	20.9294	23.5611	28.0211	27.6616	21.0069	22.831	31.5581	22.1337	25.8577	23.5816	20.3918	0.192337	0.009748	0.274241	0.351253	0.274241	-0.107197	564
TBA_DCLC_MeanPerStopAtHomeBase	time budget	mean 24 hour percentage mouse stopped at the home base (both long and short stops)	13	10.6635	12.9735	9.37938	10.9578	10.2041	12.104	10.3311	10.1726	10.2769	9.36213	11.2181	12.6295	17.7753	13.5147	8.97093	12.07	20.5063	10.6119	13.4051	12.6101	9.21786	0.070233	0.005546	0.071576	0.179277	0.071576	-0.282881	554
TBA_DCLC_MeanPerLongStopAtHomeBase	time budget	mean 24 hour percentage mouse has a long stop at the home base	14	7.14221	10.4974	5.93046	8.47168	7.60686	7.82405	5.5476	7.49557	7.30099	5.89185	6.96869	8.38435	16.1516	10.6995	6.71909	9.42628	18.5902	7.34822	11.2496	8.69083	7.13806	0.008629	0.001468	0.018164	0.068242	0.018164	-0.555585	557
TBA_DCLC_MeanPerShortStopAtHomeBase	time budget	mean 24 hour percentage mouse has a short stop at the home base	15	3.52134	2.47614	3.44892	2.48608	2.59721	4.27993	4.78352	2.67705	2.97593	3.47028	4.24936	4.24511	1.62366	2.81518	2.25184	2.64375	1.91612	3.26368	2.15556	3.9193	2.0798	0.004554	0.000917	0.006765	0.033638	0.006765	0.508032	547
TBA_DCLC_MeanPerStopAtFeeder	time budget	mean 24 hour percentage mouse stopped at feeder	16	3.50927	4.39132	3.32165	2.57459	3.63008	4.34855	3.40791	3.96935	2.80005	3.9604	3.7259	3.35422	3.39863	4.62428	4.6694	3.36131	4.01291	3.71189	5.61006	5.62635	5.24308	0.015605	0.002299	0.015016	0.059734	0.015016	-0.323483	550
TBA_DCLC_MeanPerStopAtLickSpout	time budget	mean 24 hour percentage mouse stopped at lick spout	17	3.066	1.02851	5.43241	8.2623	4.90438	5.90401	0.997745	0.901734	0.779504	0.639182	1.58227	1.25645	0.663943	1.30424	1.10795	1.56385	1.24268	0.754164	0.880879	1.03982	1.06252	0.080986	0.005936	0.033341	0.102489	0.033341	1.57581	398
TBA_DCLC_MeanPerStopAtOther	time budget	mean 24 hour percentage mouse stopped at location other than home base-feeder-lick spout	18	5.33426	5.92089	5.11101	5.0578	4.30918	5.69955	4.64566	5.99021	7.09906	4.70597	4.40317	6.32101	6.18323	8.21845	6.25861	5.83577	5.79615	7.05574	5.9616	4.30527	4.8683	0.153745	0.00855	0.2235	0.331462	0.2235	-0.150524	404
TBA_DCLC_MeanPerGo	time budget	mean 24 hour percentage mouse spends in locomotion	19	3.82496	2.51857	2.87907	4.27304	2.46585	5.41846	4.81735	3.92461	2.60828	3.06269	4.06663	4.73357	2.25094	2.99333	2.10146	2.6224	2.50619	2.6182	2.31071	3.30403	2.65131	0.003642	0.000982	0.00155	0.016378	0.00155	0.602835	410
TBA_DCLC_MeanPerFeed	time budget	mean 24 hour percentage mouse spends feeding	20	9.55165	8.32688	8.61345	8.88842	7.25892	8.52435	7.89313	11.8012	8.86311	8.62758	17.1977	7.84865	8.5181	8.00498	8.68437	7.50758	8.30167	7.75173	10.6173	7.39511	10.2016	0.120661	0.007874	0.244342	0.347146	0.244342	0.197974	370
TBA_DCLC_MeanPerDrink	time budget	mean 24 hour percentage mouse spends drinking	21	1.20019	0.534953	0.610326	6.8556	0.378093	0.845503	0.611871	0.492515	0.71255	0.377379	0.688918	0.429105	0.452809	0.335913	0.44827	0.825929	0.382908	0.48467	0.369138	0.440484	1.15492	0.120661	0.007839	0.309019	0.362814	0.309019	1.16577	376
TBA_DCLC_MeanPerAct_DC	time budget	mean dark cycle percentage time mouse is active (feeding-drinking-movement)	22	58.3468	55.6174	53.3417	70.0468	52.0277	63.8328	50.257	59.104	50.3508	50.8611	74.0792	59.5669	64.1715	58.3282	43.8276	55.7249	66.6772	51.0689	61.4745	56.2093	54.1449	0.395668	0.012566	0.462378	0.427176	0.462378	0.069117	390
TBA_DCLC_MeanPerInact_DC	time budget	mean dark cycle percentage mouse is inactive	23	41.6532	44.3826	46.6583	29.9532	47.9723	36.1672	49.743	40.896	49.6492	49.1389	25.9208	40.4331	35.8285	41.6718	56.1724	44.2751	33.3228	48.9311	38.5255	43.7907	45.8551	0.395668	0.012539	0.462378	0.426012	0.462378	-0.091567	384
TBA_DCLC_MeanPerStop_DC	time budget	mean dark cycle percentage mouse not moving (all places within cage)	24	33.8794	37.3739	34.0436	38.5821	34.6269	40.4685	28.6271	31.8693	30.9042	29.3997	33.4123	36.8606	46.18	41.5586	27.4223	37.0025	48.9253	33.6678	40.497	37.6008	30.4041	0.136518	0.008198	0.186638	0.307849	0.186638	-0.141623	156
TBA_DCLC_MeanPerStopAtHomeBase_DC	time budget	mean dark cycle percentage mouse stopped at the home base (both long and short stops)	25	16.804	19.8445	16.8269	19.9786	18.0224	21.1244	14.1235	14.5326	14.7195	13.558	16.1419	19.0124	29.479	20.6763	11.4606	18.6303	31.8782	16.8866	22.2628	19.0286	12.7175	0.153745	0.008517	0.194651	0.307562	0.194651	-0.239931	366
TBA_DCLC_MeanPerLongStopAtHomeBase_DC	time budget	mean dark cycle percentage mouse has a long stop at the home base	26	11.0611	16.0569	10.4269	15.4047	13.381	13.3469	6.68514	10.5714	10.3281	7.84311	10.3506	12.2729	26.7934	16.5267	8.42531	14.4089	29.1011	11.3056	18.842	12.723	10.3078	0.052055	0.004509	0.047926	0.13069	0.047926	-0.537702	416
TBA_DCLC_MeanPerShortStopAtHomeBase_DC	time budget	mean dark cycle percentage mouse has a short stop at the home base	27	5.74296	3.78758	6.40001	4.57391	4.6414	7.77744	7.43837	3.96116	4.39146	5.71494	5.79134	6.73955	2.6856	4.14962	3.03527	4.2214	2.77712	5.581	3.42076	6.30561	2.4097	0.002293	0.00113	0.003704	0.022363	0.003704	0.600517	415
TBA_DCLC_MeanPerStopAtFeeder_DC	time budget	mean dark cycle percentage mouse stopped at feeder	28	5.78058	7.21357	5.69258	4.22224	6.37968	6.55189	5.51003	6.42299	4.69404	6.73947	6.77091	4.82197	5.8966	7.76448	6.67347	5.94526	6.42722	5.74357	8.80328	9.59906	9.03853	0.032011	0.003519	0.017635	0.067763	0.017635	-0.319498	382
TBA_DCLC_MeanPerStopAtLickSpout_DC	time budget	mean dark cycle percentage mouse stopped at lick spout	29	2.11593	1.66578	1.90665	4.82109	2.06165	2.00741	1.65556	1.41752	1.29415	1.08711	2.94342	1.9648	1.14939	2.06741	1.53308	2.58573	2.1696	1.02584	1.41771	1.80369	1.79162	0.236338	0.010622	0.249422	0.352881	0.249422	0.345096	380
TBA_DCLC_MeanPerStopAtOther_DC	time budget	mean dark cycle percentage mouse stopped at location other than home base-feeder-lick spout	30	9.17889	8.65012	9.61747	9.5602	8.16316	10.7849	7.33796	9.49618	10.1965	8.01506	7.55607	11.0614	9.65504	11.0504	7.75512	9.84123	8.45025	10.0118	8.01327	7.16944	6.85644	0.236338	0.010589	0.398286	0.404428	0.398286	0.0856	367
TBA_DCLC_MeanPerGo_DC	time budget	mean dark cycle percentage mouse spends in locomotion	31	6.50901	4.15282	4.73325	6.8546	4.15256	9.28223	8.32602	6.54571	4.24812	5.35807	7.17862	8.4109	3.75685	4.79827	3.12866	4.57494	3.94669	4.49965	3.71636	5.72441	4.3316	0.002898	0.000941	0.001583	0.014866	0.001583	0.648348	407
TBA_DCLC_MeanPerFeed_DC	time budget	mean dark cycle percentage mouse spends feeding	32	16.1777	13.2441	13.6276	14.8768	12.6288	12.8201	12.4205	19.9101	14.1065	15.4536	32.2917	13.641	13.5157	11.5067	12.639	12.7737	13.2199	12.1431	16.7471	12.1924	17.4246	0.037831	0.003976	0.168132	0.300801	0.168132	0.288654	414
TBA_DCLC_MeanPerDrink_DC	time budget	mean dark cycle percentage mouse spends drinking	33	1.78071	0.846552	0.937211	9.73333	0.619512	1.26203	0.883405	0.778924	1.09194	0.64979	1.19654	0.654372	0.718942	0.464661	0.637691	1.37375	0.585364	0.758389	0.514062	0.691752	1.98464	0.080986	0.005905	0.312542	0.360688	0.312542	1.07278	365
TBA_DCLC_MeanPerAct_LC	time budget	mean light cycle percentage time mouse is active (feeding-drinking-movement)	34	13.4428	13.356	15.1899	20.8352	11.853	19.1554	13.5172	12.6936	13.8071	8.36289	8.43911	10.5743	11.2423	17.0504	19.1234	9.6608	15.7798	12.3749	14.0476	10.5874	12.9238	0.484925	0.013697	0.958157	0.599976	0.958157	0.009345	131
TBA_DCLC_MeanPerInact_LC	time budget	mean light cycle percentage mouse is inactive	35	86.5572	86.644	84.8101	79.1648	88.147	80.8446	86.4828	87.3064	86.1929	91.6371	91.5609	89.4257	88.7577	82.9496	80.8766	90.3392	84.2202	87.6251	85.9524	89.4126	87.0762	0.484925	0.01367	0.958157	0.598867	0.958157	-0.001446	141
TBA_DCLC_MeanPerStop_LC	time budget	mean light cycle percentage mouse not moving (all places within cage)	36	9.89972	9.61716	11.1968	13.6799	10.0174	13.9324	9.26019	8.81763	9.77758	6.72173	7.14789	8.44567	7.64333	11.8977	13.6964	7.16095	11.9566	8.90488	9.26535	7.84382	9.3988	0.425053	0.012898	0.787703	0.561921	0.787703	0.041776	395
TBA_DCLC_MeanPerStopAtHomeBase_LC	time budget	mean light cycle percentage mouse stopped at the home base (both long and short stops)	37	3.79865	5.22559	1.11665	0.824164	1.33972	1.78532	6.21083	5.27057	5.30469	4.69497	5.82159	5.61804	4.74626	5.44075	6.05605	4.68726	7.56421	3.42238	3.35073	5.43311	5.37156	0.120661	0.007803	0.095167	0.221926	0.095167	-0.460105	393
TBA_DCLC_MeanPerLongStopAtHomeBase_LC	time budget	mean light cycle percentage mouse has a long stop at the home base	38	2.7626	4.21771	0.939986	0.688783	1.04307	1.52552	4.31989	4.02599	3.94703	3.68623	3.2767	4.17278	4.32538	4.13538	4.66615	3.79082	6.61645	2.74103	2.62957	4.18123	3.6546	0.026951	0.003157	0.027875	0.089765	0.027875	-0.610433	45
TBA_DCLC_MeanPerShortStopAtHomeBase_LC	time budget	mean light cycle percentage mouse has a short stop at the home base	39	1.03605	1.00788	0.176661	0.135382	0.296647	0.259799	1.89094	1.24458	1.35765	1.00873	2.54489	1.44526	0.42087	1.30537	1.3899	0.896446	0.94776	0.681348	0.721159	1.25187	1.71697	0.484925	0.013643	0.922996	0.587755	0.922996	0.039778	331
TBA_DCLC_MeanPerStopAtFeeder_LC	time budget	mean light cycle percentage mouse stopped at feeder	40	0.951198	1.18489	0.659565	0.685722	0.502461	1.86067	1.1133	1.14025	0.705637	0.853619	0.334736	1.65602	0.494498	1.04329	2.36375	0.559399	1.30044	1.34451	1.91389	1.15892	1.00324	0.192337	0.009713	0.350173	0.374703	0.350173	-0.316941	215
TBA_DCLC_MeanPerStopAtLickSpout_LC	time budget	mean light cycle percentage mouse stopped at lick spout	41	4.15102	0.320129	9.40364	12.1642	8.1725	10.2856	0.271112	0.321311	0.213472	0.13954	0.120779	0.418097	0.119455	0.452873	0.628442	0.444716	0.230621	0.443465	0.278034	0.18007	0.271516	0.213678	0.010282	0.029826	0.093383	0.029826	3.69674	201
TBA_DCLC_MeanPerStopAtOther_LC	time budget	mean light cycle percentage mouse stopped at location other than home base-feeder-lick spout	42	0.99884	2.88655	0.016913	0.005763	0.002717	0.000871	1.66495	2.0855	3.55378	1.0336	0.870781	0.753524	2.28313	4.96078	4.6482	1.46957	2.86135	3.69452	3.72269	1.07172	2.75249	0.002293	0.001092	0.003677	0.023023	0.003677	-1.53102	229
TBA_DCLC_MeanPerGo_LC	time budget	mean light cycle percentage mouse spends in locomotion	43	0.810983	0.686885	0.807017	1.35756	0.569754	1.02153	0.953943	0.983258	0.747367	0.496309	0.635522	0.537566	0.540013	0.949721	0.960035	0.484239	0.891371	0.469174	0.721232	0.582879	0.823186	0.120661	0.007768	0.264233	0.357386	0.264233	0.239603	388
TBA_DCLC_MeanPerFeed_LC	time budget	mean light cycle percentage mouse spends feeding	44	2.17448	2.86407	2.95342	2.10769	1.16121	3.81876	2.96313	2.72242	3.00381	1.07068	0.523001	1.42067	2.90588	4.01986	4.23726	1.79563	2.7835	2.82592	3.85865	2.00812	2.41845	0.136518	0.008164	0.139624	0.274487	0.139624	-0.397398	246
TBA_DCLC_MeanPerDrink_LC	time budget	mean light cycle percentage mouse spends drinking	45	0.556784	0.189052	0.232687	3.69098	0.1057	0.394818	0.313907	0.171591	0.280022	0.074173	0.132702	0.171256	0.153099	0.183657	0.230004	0.219985	0.153469	0.176201	0.204292	0.152591	0.286173	0.311588	0.011627	0.307274	0.362022	0.307274	1.55834	239
TBA_DCLC_MeanPerActStop	time budget	mean dark and light cycle percentage mouse stopped (all locations) during the ACTIVE state only	46	61.2221	67.7545	65.7869	56.9549	69.2781	65.1119	59.1653	56.8393	63.3672	60.603	50.7248	64.3892	71.0636	70.9985	64.721	67.323	73.5562	66.6677	65.808	67.9144	59.3975	0.002898	0.00092	0.006876	0.033698	0.006876	-0.146264	248
TBA_DCLC_MeanPerActStopAtHomeBase	time budget	mean dark and light cycle percentage mouse stopped at the home base (both long and short stops) during the ACTIVE state only	47	28.9903	35.6151	26.4637	22.9872	30.4074	27.8001	31.4538	27.1988	31.4007	30.3049	27.3338	34.5525	44.9429	34.4979	27.1071	35.1095	47.331	32.1686	34.0198	36.1762	26.256	0.012874	0.001957	0.011949	0.048678	0.011949	-0.29692	247
TBA_DCLC_MeanPerActLongStopAtHomeBase	time budget	mean dark and light cycle percentage mouse had a long stop at the home base during the ACTIVE state only	48	19.267	28.5308	16.5524	17.6208	22.5938	18.0216	16.8341	19.9427	22.3731	18.9373	16.9384	22.8561	40.8406	27.286	20.2019	27.2999	42.8104	22.0056	28.5629	24.8846	20.1961	0.001101	0.002248	0.002358	0.017334	0.002358	-0.566386	174
TBA_DCLC_MeanPerActShortStopAtHomeBase	time budget	mean dark and light cycle percentage mouse had a short stop at the home base during the ACTIVE state only	49	9.72325	7.0843	9.91129	5.36642	7.81367	9.77845	14.6197	7.25601	9.02755	11.3676	10.3955	11.6964	4.10229	7.21181	6.90524	7.80952	4.52061	10.163	5.45697	11.2916	6.05985	0.015605	0.002276	0.026453	0.088561	0.026453	0.456813	44
TBA_DCLC_MeanPerActStopAtFeeder	time budget	mean dark and light cycle percentage mouse stopped at the feeder during the ACTIVE state only	50	9.71101	12.3599	9.41068	5.53522	11.1024	10.2373	10.515	10.8812	8.35832	12.9052	9.01782	9.14683	8.41194	11.8724	14.363	10.0392	9.51975	10.7825	14.2308	16.2498	15.6597	0.022577	0.002907	0.021658	0.077906	0.021658	-0.34797	217
TBA_DCLC_MeanPerActStopAtLickSpout	time budget	mean dark and light cycle percentage mouse stopped at the lick spout during the ACTIVE state only	51	7.87677	2.90829	15.4356	17.6893	14.7031	13.8201	3.06021	2.51808	2.37497	2.08388	3.67826	3.4042	1.69625	3.38246	3.44079	4.6685	2.93408	2.27584	2.28159	3.01145	3.02015	0.044487	0.004183	0.02905	0.092668	0.02905	1.43744	218
TBA_DCLC_MeanPerActStopAtOther	time budget	mean dark and light cycle percentage mouse stopped at a place other than the home base-feeder-lick spout during the ACTIVE state only	52	14.644	16.8712	14.477	10.7432	13.0651	13.2544	14.1363	16.2412	21.2333	15.3091	10.6948	17.2856	16.0125	21.2458	19.8101	17.5059	13.7713	21.4407	15.2758	12.4768	14.4616	0.070233	0.005515	0.128645	0.268515	0.128645	-0.204254	115
TBA_DCLC_MeanPerActGo	time budget	mean dark and light cycle percentage mouse spends in locomotion during the ACTIVE state only	53	10.2927	7.11781	8.18881	9.11601	7.47567	12.5933	14.7188	10.5508	7.84025	9.93035	9.54375	12.9695	5.74987	7.67475	6.56049	7.79462	5.9156	7.98264	5.90428	9.48633	7.715	0.001101	0.001967	0.001579	0.015702	0.001579	0.532119	3
TBA_DCLC_MeanPerActFeed	time budget	mean dark and light cycle percentage mouse spends feeding during the ACTIVE state only	54	25.5484	23.5997	24.2857	18.911	22.0856	20.3055	24.2011	31.2837	26.6097	28.2203	38.1049	21.4761	22.0094	20.4722	27.3237	22.4283	19.6379	23.8381	27.3429	21.3221	29.7274	0.260261	0.011005	0.370629	0.387996	0.370629	0.114461	184
TBA_DCLC_MeanPerActDrink	time budget	mean dark and light cycle percentage mouse spends drinking during the ACTIVE state only	55	2.93627	1.5294	1.73852	15.019	1.16204	2.00518	1.88514	1.32776	2.18572	1.24631	1.62662	1.16639	1.17716	0.855328	1.39523	2.45409	0.89515	1.51331	0.946993	1.2772	3.1643	0.136518	0.00813	0.317253	0.361194	0.317253	0.941016	339
TBA_DCLC_MeanPerActStop_DC	time budget	mean dark cycle percentage mouse stopped (all locations) during the ACTIVE state only	56	58.7787	66.7479	63.7586	54.5841	66.2631	63.2577	56.8706	54.2919	61.6866	57.7523	47.3197	62.0019	71.6248	71.2959	62.3956	66.1954	72.8906	65.5543	65.7506	66.8646	56.3401	0.002898	0.0009	0.003556	0.022685	0.003556	-0.183431	311
TBA_DCLC_MeanPerActStopAtHomeBase_DC	time budget	mean dark cycle percentage mouse stopped at the home base (both long and short stops) during the ACTIVE state only	57	28.9772	34.7491	31.3102	27.8217	34.3072	32.9509	28.0222	24.3626	29.6994	26.5503	22.9558	31.7921	45.5332	35.4959	25.918	32.9581	46.9825	33.0873	36.0796	33.7207	22.8006	0.015605	0.002253	0.041165	0.115996	0.041165	-0.262054	351
TBA_DCLC_MeanPerActLongStopAtHomeBase_DC	time budget	mean dark cycle percentage mouse had a long stop at the home base during the ACTIVE state only	58	18.8608	27.7518	19.1634	21.1314	25.3978	20.8245	13.1714	17.6528	20.9396	15.2557	14.6239	20.448	41.3474	28.4313	18.9141	25.3921	42.782	21.7882	30.5041	22.4725	18.3524	0.004554	0.000904	0.007287	0.034703	0.007287	-0.557185	325
TBA_DCLC_MeanPerActShortStopAtHomeBase_DC	time budget	mean dark cycle percentage mouse had a short stop at the home base during the ACTIVE state only	59	10.1164	6.99732	12.1468	6.69031	8.90936	12.1265	14.8509	6.70977	8.7598	11.2947	8.33187	11.3441	4.18576	7.06458	7.00381	7.56597	4.20048	11.2991	5.57548	11.2482	4.44821	0.010567	0.001678	0.016258	0.063187	0.016258	0.531822	38
TBA_DCLC_MeanPerActStopAtFeeder_DC	time budget	mean dark cycle percentage mouse stopped at the feeder during the ACTIVE state only	60	10.2143	13.0567	10.6517	6.12187	12.3893	10.4442	11.0119	11.2393	9.18216	13.3153	9.62049	8.16691	8.96084	13.2689	14.7897	10.7597	9.79078	10.6472	14.262	17.0943	17.287	0.026951	0.003132	0.022279	0.079297	0.022279	-0.354198	37
TBA_DCLC_MeanPerActStopAtLickSpout_DC	time budget	mean dark cycle percentage mouse stopped at the lick spout during the ACTIVE state only	61	3.5426	3.02458	3.586	7.01583	3.92248	3.17681	3.28823	2.50727	2.57283	2.13954	3.92885	3.28821	1.80492	3.548	3.54059	4.65419	3.26089	2.02269	2.32362	3.25364	3.2658	0.153745	0.008484	0.320631	0.361389	0.320631	0.228075	252
TBA_DCLC_MeanPerActStopAtOther_DC	time budget	mean dark cycle percentage mouse stopped at a place other than the home base-feeder-lick spout during the ACTIVE state only	62	16.0445	15.9176	18.2107	13.6247	15.6442	16.6857	14.5483	16.1828	20.2322	15.7471	10.8147	18.7547	15.3258	18.9832	18.1474	17.8234	12.8565	19.7971	13.0854	12.7959	12.9866	0.395668	0.012511	0.91919	0.589774	0.91919	0.011458	518
TBA_DCLC_MeanPerActGo_DC	time budget	mean dark cycle percentage mouse spends in locomotion during the ACTIVE state only	63	11.1749	7.55553	8.90624	9.83288	7.99342	14.4793	16.5856	11.044	8.41447	10.5432	9.7782	14.1721	5.88034	8.19259	7.23769	8.22286	5.99118	8.92839	6.0573	10.1548	8.04347	0.001805	0.001518	0.002338	0.017566	0.002338	0.564661	507
TBA_DCLC_MeanPerActFeed_DC	time budget	mean dark cycle percentage mouse spends feeding during the ACTIVE state only	64	27.1697	24.1503	25.5427	21.2	24.5297	20.2377	24.7732	33.3357	27.6829	30.4038	41.2616	22.7299	21.3445	19.7116	28.897	23.1107	20.2386	23.9768	27.3478	21.7386	32.2421	0.136518	0.008096	0.223265	0.332572	0.223265	0.169962	302
TBA_DCLC_MeanPerActDrink_DC	time budget	mean dark cycle percentage mouse spends drinking during the ACTIVE state only	65	2.87667	1.54627	1.79247	14.3831	1.2137	2.02525	1.77051	1.32827	2.216	1.30082	1.64046	1.09617	1.15041	0.799844	1.46971	2.4711	0.879637	1.54053	0.844248	1.242	3.37432	0.120661	0.007733	0.323017	0.361667	0.323017	0.895609	301
TBA_DCLC_MeanPerActStop_LC	time budget	mean light cycle percentage mouse stopped (all locations) during the ACTIVE state only	66	75.1901	72.011	74.2452	66.4154	84.7497	72.5625	69.2551	70.8479	71.0317	78.6185	84.3728	79.8025	67.3722	70.3604	71.4968	72.844	75.3864	71.7074	66.6823	73.7533	73.1736	0.213678	0.010248	0.177902	0.305355	0.177902	0.062325	359
TBA_DCLC_MeanPerActStopAtHomeBase_LC	time budget	mean light cycle percentage mouse stopped at the home base (both long and short stops) during the ACTIVE state only	67	33.3307	39.7952	7.38446	4.41579	11.3865	8.96669	45.801	41.9221	39.2478	53.6401	68.2185	52.324	40.2862	31.4586	31.0883	48.4548	46.9795	27.7432	23.5284	49.4458	42.2438	0.311588	0.011597	0.435297	0.418152	0.435297	-0.255743	51
TBA_DCLC_MeanPerActLongStopAtHomeBase_LC	time budget	mean light cycle percentage mouse had a long stop at the home base during the ACTIVE state only	68	23.7812	32.1558	6.1818	3.7335	8.87595	7.72533	32.6611	31.7602	28.483	41.1872	38.7465	38.4579	36.5739	23.82	24.307	38.8224	40.7866	22.42	18.5353	37.6494	28.8898	0.172352	0.00909	0.164048	0.298228	0.164048	-0.435254	17
TBA_DCLC_MeanPerActShortStopAtHomeBase_LC	time budget	mean light cycle percentage mouse had a short stop at the home base during the ACTIVE state only	69	9.54945	7.63943	1.20266	0.682294	2.51052	1.24137	13.1399	10.1619	10.7648	12.4529	29.472	13.8661	3.71224	7.63861	6.78132	9.63245	6.19281	5.3232	4.99314	11.7965	13.354	0.395668	0.012483	0.527408	0.449208	0.527408	0.321953	75
TBA_DCLC_MeanPerActStopAtFeeder_LC	time budget	mean light cycle percentage mouse stopped at the feeder during the ACTIVE state only	70	7.32019	8.87873	4.17916	3.34999	4.01354	9.23204	8.21958	9.28635	4.91989	10.2386	3.99718	15.7657	4.66441	6.46211	12.7657	5.88955	8.72658	10.9529	14.4276	11.1275	7.30161	0.120661	0.007699	0.350207	0.373556	0.350207	-0.278471	21
TBA_DCLC_MeanPerActStopAtLickSpout_LC	time budget	mean light cycle percentage mouse stopped at the lick spout during the ACTIVE state only	71	25.8322	2.29785	62.5451	58.6253	69.3218	54.3605	2.17604	2.45069	1.60675	1.66645	1.45603	4.11329	1.01521	2.70632	3.14765	3.71269	1.40508	3.5667	2.02919	1.70928	2.1781	0.080986	0.005875	0.026075	0.088169	0.026075	3.49081	345
TBA_DCLC_MeanPerActStopAtOther_LC	time budget	mean light cycle percentage mouse stopped at a place other than the home base-feeder-lick spout during the ACTIVE state only	72	8.70702	21.0392	0.136469	0.024301	0.027886	0.003255	13.0585	17.1887	25.2572	13.0734	10.701	7.59952	21.4064	29.7333	24.4952	14.7869	18.2753	29.4445	26.6971	11.4706	21.45	0.003642	0.000964	0.002307	0.017732	0.002307	-1.27283	303
TBA_DCLC_MeanPerActGo_LC	time budget	mean light cycle percentage mouse spends in locomotion during the ACTIVE state only	73	6.19156	5.20026	5.55262	6.69417	4.83243	5.28878	6.93505	8.05335	5.55322	6.07301	7.72246	5.21053	5.32113	5.57761	4.86798	5.097	5.80858	3.84225	5.24131	5.55537	6.36453	0.052055	0.004482	0.029447	0.093056	0.029447	0.251719	317
TBA_DCLC_MeanPerActFeed_LC	time budget	mean light cycle percentage mouse spends feeding during the ACTIVE state only	74	15.5088	21.3191	18.6933	9.98276	9.54303	20.3448	21.2491	19.8073	21.4312	14.3728	6.29103	13.3727	25.9295	23.03	22.4841	19.7308	17.8365	23.0733	26.6341	19.2196	18.2459	0.022577	0.002881	0.011238	0.046343	0.011238	-0.459061	33
TBA_DCLC_MeanPerActDrink_LC	time budget	mean light cycle percentage mouse spends drinking during the ACTIVE state only	75	3.10529	1.47803	1.5089	16.9147	0.885704	1.89035	2.38081	1.30531	1.99473	0.935724	1.61376	1.62292	1.37713	1.03468	1.15247	2.32824	1.0003	1.39192	1.4543	1.47176	2.23774	0.172352	0.009056	0.307054	0.363028	0.307054	1.07105	65
SA_DCLC_InactThresh_ms	state analysis	mean inactive threshold (ms)	76	667725	845543	806136	756600	798756	756600	488943	550587	1.04347e+06	482707	453087	540365	836011	723921	756600	953932	1.44072e+06	756600	806141	756600	618752	0.037778	0.003999	0.074637	0.185569	0.074637	-0.340624	55
SA_DCLC_MeanActPhaseOnsetCumCT_ms	state analysis	mean active phase onset time (ms from midnight)	77	4.3869e+07	4.38517e+07	4.37802e+07	4.37675e+07	4.36733e+07	4.45085e+07	4.39135e+07	4.43954e+07	4.39027e+07	4.38432e+07	4.33418e+07	4.35644e+07	4.4196e+07	4.38729e+07	4.35889e+07	4.42935e+07	4.39197e+07	4.39542e+07	4.40506e+07	4.33714e+07	43677555	0.395668	0.012456	0.906109	0.594928	0.906109	0.000569	344
SA_DCLC_MeanActPhaseOffsetCumCT_ms	state analysis	mean active phase offset time (ms from midnight)	78	8.7369e+07	8.63067e+07	8.89021e+07	8.79381e+07	8.60466e+07	8.53266e+07	8.81858e+07	8.75223e+07	8.79782e+07	8.69e+07	8.77032e+07	8.71874e+07	8.52907e+07	8.54178e+07	8.73372e+07	8.54398e+07	8.64074e+07	8.59906e+07	8.46995e+07	8.66061e+07	8.93879e+07	0.022577	0.002856	0.063469	0.165086	0.063469	0.01765	316
SA_DCLC_MeanActPhaseDur_ms	state analysis	mean 24 hour active state duration (ms)	79	4.35e+07	4.24549e+07	4.5122e+07	4.41706e+07	4.23732e+07	4.08181e+07	4.42723e+07	4.31269e+07	4.40755e+07	4.30568e+07	4.43614e+07	4.3623e+07	4.10947e+07	4.15449e+07	4.37483e+07	4.11463e+07	4.24877e+07	4.20364e+07	4.06489e+07	43234635	4.57103e+07	0.044487	0.004156	0.108515	0.2414	0.108515	0.035083	330
SA_DCLC_MeanInactPhaseDur_ms	state analysis	mean 24 hour inactive state duration (ms)	80	3.85078e+07	3.96804e+07	3.68195e+07	3.77709e+07	3.9271e+07	4.08262e+07	3.84264e+07	3.88146e+07	3.76848e+07	3.9302e+07	3.82631e+07	3.78992e+07	4.08468e+07	4.03966e+07	3.81932e+07	4.1726e+07	3.97165e+07	3.98681e+07	4.12926e+07	38706866	3.73099e+07	0.037831	0.003947	0.055542	0.149054	0.055542	-0.043276	338
SA_DCLC_MeanTotActDur_ms	state analysis	mean 24 hour active state total duration	81	3.03714e+07	2.91885e+07	2.89106e+07	3.83673e+07	2.69779e+07	3.48601e+07	2.69981e+07	3.04004e+07	2.69604e+07	2.52036e+07	3.52895e+07	2.97462e+07	3.20459e+07	3.1807e+07	2.62431e+07	27892359	3.49184e+07	2.68319e+07	3.19487e+07	2.83485e+07	2.85373e+07	0.311588	0.011567	0.510286	0.444706	0.510286	0.057311	310
SA_DCLC_MeanTotActMove_cm	state analysis	mean 24 hour active state total movement (cm)	82	58602.8	37088.4	43885.7	50836.3	41322.2	72458.2	75920.4	70223.5	32683.3	48126	75828.3	74744.2	34143.4	46468.3	34464.6	43847.8	36066.9	38579.4	38843	35859.4	37883.6	0.002293	0.001057	0.001249	0.019191	0.001249	0.660003	350
SA_DCLC_MeanTotActChow_mg	state analysis	mean 24 hour active state total food intake (mg)	83	3695.32	3125.8	2759.38	4065.62	2686.11	3149.6	4766.03	3180.21	2921.11	2851.19	7729.76	2844.17	3327.6	2951.56	2911.98	2814.44	2800.46	3082.74	3054.17	2706.25	4586	0.338792	0.011956	0.291321	0.366193	0.291321	0.241474	324
SA_DCLC_MeanTotActLiquid_mg	state analysis	mean 24 hour active state total water intake (mg)	84	3670.15	3750.1	3625.52	1608.1	3165	4746.67	4340.38	3957.81	3582.78	3616.07	4575	3484.17	4013.54	3621.35	3766.67	3711.11	3237.22	4143.2	3538.02	3496.35	4560.19	0.484925	0.013616	0.797098	0.566233	0.797098	-0.03109	137
SA_DCLC_MeanTotInactDur_ms	state analysis	mean 24 hour inactive state duration (ms)	85	5.16364e+07	5.29468e+07	5.30309e+07	4.35742e+07	5.46664e+07	4.67842e+07	5.57006e+07	5.15412e+07	5.47999e+07	5.71552e+07	4.7335e+07	5.1776e+07	4.98956e+07	5.01345e+07	5.56984e+07	54979892	4.72858e+07	5.50726e+07	4.99928e+07	5.3593e+07	5.44829e+07	0.311588	0.011537	0.468029	0.423148	0.468029	-0.036155	167
SA_DCLC_MeanTotInactMove_cm	state analysis	mean 24 hour inactive state movement (cm)	86	1132.12	1105.35	1122.7	560.778	1411.3	699.834	1476.6	1165.68	1255.16	1400.78	1113.27	1115.05	1050.01	831.99	1053.31	1136.53	724.026	1080.08	933.008	1161.69	1879.33	0.192337	0.009679	0.846349	0.576978	0.846349	0.034517	142
SA_DCLC_MeanActNum	state analysis	mean number of active states in 24 hours	87	15.181	15.9633	15	14.9375	15.2667	13.6	19	15.625	15.4667	14.7143	12.5	15.7	14.3125	13.625	18.625	13.4	10.6667	19	15.5625	15.375	18	0.352726	0.011778	0.497644	0.446343	0.497644	-0.072494	90
SA_DCLC_MeanActRate_onhr	state analysis	mean number of active state onsets per hour over 24 hours	88	0.667877	0.700479	0.664388	0.65569	0.677934	0.60323	0.828156	0.685701	0.684878	0.644379	0.546289	0.688122	0.631933	0.601389	0.82023	0.582171	0.467943	0.833835	0.683275	0.672812	0.782007	0.425053	0.01287	0.519116	0.44893	0.519116	-0.06876	106
SA_DCLC_MeanActDur_ms	state analysis	mean active state duration (ms) over 24 hours	89	2.03666e+06	1.93386e+06	1.92737e+06	2.56852e+06	1.76711e+06	2.56324e+06	1.42095e+06	1.94562e+06	1.74313e+06	1.71287e+06	2.82316e+06	1.89466e+06	2.23902e+06	2.33446e+06	1.40902e+06	2.08152e+06	3.2736e+06	1.41221e+06	2.05293e+06	1.8438e+06	1.58541e+06	0.311588	0.011507	0.677063	0.515629	0.677063	0.074728	266
SA_DCLC_MeanActMove_cm	state analysis	mean active state movement (cm) over 24 hours	90	3906.45	2443.72	2925.71	3403.26	2706.7	5327.81	3995.81	4494.3	2113.14	3270.7	6066.26	4760.78	2385.57	3410.52	1850.45	3272.23	3381.27	2030.49	2495.93	2332.32	2104.65	0.005665	0.001065	0.004969	0.027102	0.004969	0.67678	355
SA_DCLC_MeanActChow_mg	state analysis	mean active state food consumption (mg) over 24 hours	91	250.022	201.083	183.958	272.176	175.946	231.588	250.843	203.533	188.865	193.77	618.381	181.157	232.496	216.628	156.348	210.033	262.543	162.249	196.252	176.016	254.778	0.260261	0.010972	0.282513	0.357782	0.282513	0.314263	356
SA_DCLC_MeanActLiquid_mg	state analysis	mean active state water intake (mg) over 24 hours	92	245.275	241.706	241.701	107.655	207.314	349.02	228.441	253.3	231.645	245.752	366	221.921	280.422	265.787	202.237	276.949	303.49	218.063	227.343	227.405	253.344	0.515075	0.013916	0.89417	0.589377	0.89417	0.021145	306
SA_DCLC_MeanInactNum	state analysis	mean number of inactive states in 24 hours	93	15.646	16.4266	15.375	15	15.8667	13.8667	19.5385	15.9375	15.9333	15.3571	13.2857	16.3	14.8125	13.8125	18.9375	14	11.0667	19.0714	16.1875	16	18.7778	0.285375	0.011329	0.498673	0.441411	0.498673	-0.070234	529
SA_DCLC_MeanInactRate_onhr	state analysis	mean number of inactive state onsets per our over 24 hours	94	0.688505	0.720881	0.680683	0.658784	0.704374	0.615441	0.851988	0.70012	0.70509	0.672534	0.580721	0.715314	0.653702	0.609418	0.834586	0.608108	0.484541	0.837016	0.710908	0.700828	0.815957	0.366865	0.012165	0.522679	0.447434	0.522679	-0.066293	102
SA_DCLC_MeanInactDur_ms	state analysis	mean inactive state duration (ms) over 24 hours	95	3.31585e+06	3.30669e+06	3.44916e+06	2.90495e+06	3.44536e+06	3.37386e+06	2.85082e+06	3.23395e+06	3.43932e+06	3.72173e+06	3.56285e+06	3.17644e+06	3.36848e+06	3.62965e+06	2.94117e+06	3.92714e+06	4.27282e+06	2.8877e+06	3.08836e+06	3.34956e+06	2901457	0.311588	0.011477	0.960597	0.599284	0.960597	0.00399	318
SA_DCLC_MeanInactMove_cm	state analysis	mean inactive state movement (cm) over 24 hours	96	72.0729	67.6025	73.0212	37.3852	88.9476	50.4688	75.574	73.1408	78.7757	91.2136	83.7948	68.4077	70.8871	60.2346	55.6204	81.1809	65.424	56.6333	57.6375	72.6055	100.083	0.136518	0.008062	0.529238	0.449634	0.529238	0.092381	100
SA_DCLC_DC_MeanTotActDur_ms	state analysis	mean dark cycle active state total durations	97	2.51768e+07	2.39985e+07	2.30167e+07	3.02254e+07	2.24513e+07	2.75427e+07	2.16873e+07	2.55002e+07	21725304	2.19482e+07	3.19663e+07	2.57047e+07	2.76892e+07	2.5168e+07	1.89121e+07	2.40416e+07	2.87706e+07	2.20389e+07	2.65251e+07	2.42537e+07	2.33658e+07	0.395668	0.012428	0.462136	0.428123	0.462136	0.069152	5
SA_DCLC_DC_MeanTotActMove_cm	state analysis	mean dark cycle active state total movement (cm)	98	53239.6	32697.5	37821.1	44823.8	36691.5	67037.2	69315.7	62775.9	28080.8	44739.9	70513.9	70595.6	30764.1	40088.8	27794.1	40559.3	30787	35135.3	33585.1	33040.5	33157.9	0.002293	0.001024	0.001453	0.018199	0.001453	0.703319	304
SA_DCLC_DC_MeanTotActChow_mg	state analysis	mean dark cycle active state total food intake (mg)	99	3284.63	2589.43	2329.89	3582.91	2461.53	2457.77	3891.38	2823.28	2422.39	2663.13	7612.5	2601.5	2753.03	2202.67	2204.35	2438.67	2305.4	2504.01	2530.44	2331.51	4053.4	0.070233	0.005485	0.21153	0.320743	0.21153	0.343094	346
SA_DCLC_DC_MeanTotActLiquid_mg	state analysis	mean dark cycle active state total water intake (mg)	100	3079.29	3074.01	3028.06	1234.39	2794.25	3650.21	3346.47	3378.05	2959.99	3319.43	4193.7	2888.36	3383.95	2666.42	2794.75	3162.62	2626.6	3491.59	2692.29	2969.64	3993.77	0.285375	0.011298	0.985171	0.602389	0.985171	0.002476	84
SA_DCLC_DC_MeanTotInactDur_ms	state analysis	mean dark cycle inactive state total duration (ms)	101	1.7973e+07	1.91495e+07	2.01308e+07	1.29221e+07	2.07007e+07	1.56053e+07	2.14665e+07	1.76473e+07	21422696	2.12046e+07	1.11822e+07	1.74473e+07	1.54583e+07	1.79795e+07	2.42354e+07	1.91024e+07	1.43774e+07	2.1114e+07	1.66224e+07	1.88938e+07	1.97875e+07	0.395668	0.012401	0.462889	0.424171	0.462889	-0.091476	4
SA_DCLC_DC_MeanTotInactMove_cm	state analysis	mean dark cycle inactive state total movement (cm)	102	647.022	666.47	747.96	262.901	836.7	408.503	885.153	650.483	778.782	833.957	483.092	582.688	590.403	465.391	752.815	634.785	335.445	730.187	609.793	691.21	1115.86	0.395668	0.012374	0.835826	0.574436	0.835826	-0.042725	92
SA_DCLC_DC_MeanActNum	state analysis	mean number of active states in dark cycle	103	9.47726	10.3534	10.5625	7.1875	10.1333	7.26667	12	9.375	9.53333	10.1429	8.57143	10	9.25	8	12.625	8.53333	5.46667	12.4286	9.6875	10.1875	13.2222	0.236338	0.010555	0.38208	0.393887	0.38208	-0.127564	320
SA_DCLC_DC_MeanActRate_onhr	state analysis	mean number of active state onsets per hour over dark cycle	104	0.784435	0.878591	0.843874	0.588198	0.861589	0.64171	0.976477	0.780281	0.779811	0.849029	0.698612	0.824767	0.811847	0.696406	1.04511	0.748127	0.467708	1.06862	0.858825	0.853662	1.04298	0.120661	0.007664	0.236673	0.33767	0.236673	-0.163539	221
SA_DCLC_DC_MeanActDur_ms	state analysis	mean dark cycle active state durations	105	2.81133e+06	2.51584e+06	2.34341e+06	4.37036e+06	2.22479e+06	3.69365e+06	1.96602e+06	2.85889e+06	2.41751e+06	2.15443e+06	3.57709e+06	2.5071e+06	2.97018e+06	2.94469e+06	1.62561e+06	2.83438e+06	4.75313e+06	1.80866e+06	2.72768e+06	2.2234e+06	1.96295e+06	0.192337	0.009645	0.470214	0.423989	0.470214	0.160209	219
SA_DCLC_DC_MeanActMove_cm	state analysis	mean dark cycle active state movement (cm)	106	5728.04	3355.91	3708.88	6332.36	3574.5	8857.81	5988.68	6864.19	3087.63	4277.2	7793.32	6795.81	3303.88	4662.03	2358.17	4754.4	5041.48	2843.88	3453.83	2998.75	2667.54	0.003642	0.000946	0.00402	0.023039	0.00402	0.771336	6
SA_DCLC_DC_MeanActChow_mg	state analysis	mean dark cycle active state food intake (mg)	107	359.519	258.378	236.834	523.109	237.184	337.908	348.764	321.443	254.833	252.833	836.467	245.811	294.392	257.767	182.81	284.926	391.139	202.266	259.134	203.831	335.188	0.120661	0.00763	0.13031	0.267045	0.13031	0.476582	116
SA_DCLC_DC_MeanActLiquid_mg	state analysis	mean dark cycle active state water intake (mg)	108	323.923	303.482	302.963	172.192	266.006	483.709	291.691	378.509	311.854	312.848	448.026	271.438	356.994	316.039	229.208	368.205	441.609	277.805	276.005	257.223	315.398	0.366865	0.012137	0.585248	0.47916	0.585248	0.094041	332
SA_DCLC_DC_MeanInactNum	state analysis	mean number of inactive states during the dark cycle	109	9.0565	10.2359	9.8125	6.8125	9.93333	7.06667	11.3846	8.8125	9	9.92857	8.21429	9.6	9.125	8	12.4375	8.46667	5.4	12.2143	9.6875	10.25	12.7778	0.136518	0.008029	0.227049	0.332352	0.227049	-0.176609	279
SA_DCLC_DC_MeanInactRate_onhr	state analysis	mean number of inactive state onsets per hour during the dark cycle	110	0.750444	0.869589	0.78357	0.558271	0.84684	0.624931	0.927367	0.734154	0.735814	0.831529	0.670077	0.791889	0.801688	0.697299	1.0309	0.742445	0.462933	1.0518	0.859785	0.859364	1.00774	0.044487	0.004129	0.127874	0.270242	0.127874	-0.21259	281
SA_DCLC_DC_MeanInactDur_ms	state analysis	mean inactitve state duration (ms) during the dark cycle	111	2.09598e+06	2.15019e+06	1.99979e+06	1.88997e+06	2.47252e+06	2.60777e+06	1.87826e+06	2.06992e+06	2.37769e+06	2.29593e+06	1.40203e+06	1.96591e+06	2.11635e+06	2.52529e+06	2.02515e+06	2.6154e+06	2.92898e+06	1.82114e+06	1.93177e+06	2.18832e+06	1.52086e+06	0.454861	0.013294	0.760377	0.550558	0.760377	-0.036841	284
SA_DCLC_DC_MeanInactMove_cm	state analysis	mean inactive state movement (cm) during the dark cycle	112	69.5654	66.2651	74.409	37.813	86.7811	59.088	75.7986	71.0575	84.2391	84.5538	58.8732	63.0412	67.2041	58.7699	60.1381	79.3559	62.5615	59.2545	62.7488	72.0318	86.2989	0.213678	0.010214	0.574328	0.47366	0.574328	0.070121	290
SA_DCLC_LC_MeanTotActDur_ms	state analysis	mean light cycle active state total durations	113	5.19458e+06	5.19004e+06	5.89391e+06	8.14185e+06	4526600	7.31735e+06	5.31074e+06	4.90017e+06	5.23505e+06	3255384	3.32317e+06	4.04157e+06	4.35673e+06	6.63892e+06	7.33102e+06	3.85073e+06	6.14784e+06	4.79304e+06	5.42359e+06	4.09481e+06	5171490	0.454861	0.013267	0.994309	0.605786	0.994309	0.001263	285
SA_DCLC_LC_MeanTotActMove_cm	state analysis	mean light cycle active state total movement (cm)	114	5361.31	4389.28	6062.07	6010.5	4629.51	5420.26	6602.77	7445.89	4600.06	3384.2	5311.66	4146.14	3378.51	6378.28	6668.29	3287.61	5278.09	3442.75	5257.15	2816.8	4722.49	0.070233	0.005455	0.124198	0.267489	0.124198	0.288601	464
SA_DCLC_LC_MeanTotActChow_mg	state analysis	mean light cycle active state total food intake (mg)	115	410.841	536.387	429.483	482.716	224.583	693.341	874.651	356.924	498.718	188.063	117.264	242.666	574.579	748.891	707.627	375.771	495.155	578.728	523.73	374.744	532.709	0.044487	0.004102	0.156435	0.292244	0.156435	-0.384694	475
SA_DCLC_LC_MeanTotActLiquid_mg	state analysis	mean light cycle active state total water intake (mg)	116	590.935	677.006	597.456	374.462	370.749	1096.46	993.919	579.763	622.783	296.643	381.304	595.808	629.59	954.931	971.922	548.493	610.618	660.79	845.731	526.715	566.416	0.172352	0.009023	0.412027	0.409767	0.412027	-0.19617	503
SA_DCLC_LC_MeanTotInactDur_ms	state analysis	mean light cycle inactive state total duration (ms)	117	3.36634e+07	3.37973e+07	3.29001e+07	3.06522e+07	33965651	3.11789e+07	3.42341e+07	3.38938e+07	3.33772e+07	3.59506e+07	3.61528e+07	3.43287e+07	3.44373e+07	3.21551e+07	3.1463e+07	3.58775e+07	3.29084e+07	3.39586e+07	3.33704e+07	3.46992e+07	3.46954e+07	0.366865	0.012109	0.850478	0.575153	0.850478	-0.005727	514
SA_DCLC_LC_MeanTotInactMove_cm	state analysis	mean light cycle inactive state total movement (cm)	118	485.095	438.884	374.745	297.884	574.548	291.336	591.462	515.198	476.387	566.835	630.194	532.361	459.634	366.605	300.505	501.763	388.59	349.9	323.227	470.422	763.474	0.120661	0.007597	0.429837	0.414083	0.429837	0.144428	26
SA_DCLC_LC_MeanActNum	state analysis	mean number of active states in light cycle	119	5.70375	5.60992	4.4375	7.75	5.13333	6.33333	7	6.25	5.93333	4.57143	3.92857	5.7	5.0625	5.625	6	4.86667	5.2	6.57143	5.875	5.1875	4.77778	0.454861	0.01324	0.835118	0.575118	0.835118	0.02393	297
SA_DCLC_LC_MeanActRate_onhr	state analysis	mean number of active state onsets per hour over light cycle	120	0.534373	0.509347	0.436119	0.732833	0.47818	0.572715	0.659232	0.577366	0.578733	0.415504	0.362182	0.530866	0.445468	0.5052	0.570785	0.422164	0.485205	0.592079	0.501413	0.478342	0.455011	0.366865	0.012081	0.560501	0.465665	0.560501	0.069198	296
SA_DCLC_LC_MeanActDur_ms	state analysis	mean light cycle active state durations	121	841784	974069	937085	897460	863637	1.26624e+06	486542	575719	659568	733157	1.17822e+06	820216	903063	1.46656e+06	953292	761439	1.7182e+06	662398	940304	1.09833e+06	540568	0.192337	0.009611	0.358563	0.378885	0.358563	-0.210575	208
SA_DCLC_LC_MeanActMove_cm	state analysis	mean light cycle active state movement (cm)	122	1061.21	896.796	1061.55	686.763	993.63	1277.59	579.462	939.476	547.401	1037.54	2298.14	1190.55	707.653	1630.58	782.118	673.353	1635.93	492.124	916.417	1023.56	546.867	0.136518	0.007996	0.437005	0.418604	0.437005	0.242859	194
SA_DCLC_LC_MeanActChow_mg	state analysis	mean light cycle active state food intake (mg)	123	72.7746	100.172	58.0988	39.4556	55.061	109.6	82.9792	26.6686	82.8715	62.7251	142.557	67.7296	119.404	158.12	100.667	78.7139	127.352	86.5652	92.563	121.392	32.2475	0.026951	0.003106	0.088273	0.208729	0.088273	-0.460967	91
SA_DCLC_LC_MeanActLiquid_mg	state analysis	mean light cycle active state water intake (mg)	124	113.686	135.026	95.8807	47.8025	91.4567	194.482	120.013	65.4871	102.771	96.8836	187.035	135.051	140.512	194.318	145.486	116.937	158.287	105.072	147.101	168.846	81.6106	0.120661	0.007564	0.270335	0.35707	0.270335	-0.248181	107
SA_DCLC_LC_MeanInactNum	state analysis	mean number of inactive states during the light cycle	125	6.58955	6.19071	5.5625	8.1875	5.93333	6.8	8.15385	7.125	6.93333	5.42857	5.07143	6.7	5.6875	5.8125	6.5	5.53333	5.66667	6.85714	6.5	5.75	6	0.236334	0.010689	0.334457	0.362473	0.334457	0.090074	122
SA_DCLC_LC_MeanInactRate_onhr	state analysis	mean number of inactive state onsets per hour during the light cycle	126	0.623013	0.567646	0.547488	0.775185	0.556685	0.624111	0.774836	0.665869	0.674517	0.500371	0.476753	0.634313	0.504536	0.52805	0.630359	0.476329	0.528754	0.625322	0.560743	0.536358	0.578774	0.120661	0.00753	0.178364	0.304601	0.178364	0.13427	121
SA_DCLC_LC_MeanInactDur_ms	state analysis	mean inactitve state duration (ms) during the light cycle	127	5.10024e+06	5.18761e+06	6.00592e+06	3.74947e+06	5.07404e+06	4.17e+06	4.20873e+06	4.67369e+06	4.8174e+06	6.32944e+06	7.06278e+06	4.91093e+06	5.37739e+06	5.14963e+06	4.69394e+06	5.93425e+06	5.55341e+06	4.78752e+06	4.81212e+06	5.4196e+06	5.84161e+06	0.311588	0.011448	0.817262	0.569784	0.817262	-0.024506	105
SA_DCLC_LC_MeanInactMove_cm	state analysis	mean inactive state movement (cm) during the light cycle	128	76.8002	70.1552	70.5732	37.0293	92.5747	41.5115	75.2604	75.7176	71.6837	103.394	124.161	76.097	76.7961	62.2505	46.9761	83.9734	68.1519	51.9643	50.0198	73.6282	129.437	0.236338	0.010523	0.561151	0.465062	0.561151	0.130561	89
SA_NumActStates_Eat_Drink	state analysis	number of active states over 24 hours containing both a feeding and drinking event	129	11.3349	11.9522	12	9.3125	12.0667	11	13.4615	10.875	12.5333	11.1429	8.85714	12.1	10.4375	10.875	14.625	11	7.93333	13.9286	12	11.5	13.5556	0.272664	0.010946	0.441633	0.420653	0.441633	-0.0765	108
SA_NumActStates_Eat_NoDrink	state analysis	number of active states over 24 hours containing a feeding but not a drinking event	130	1.76809	2.75284	1.8125	0.0625	2	1.4	2.61538	2	1.93333	2.35714	1	2.5	2.75	2.0625	3.0625	1.53333	2.4	4.07143	2	2.9375	1.44444	0.02257	0.002932	0.040583	0.115314	0.040583	-0.638731	300
SA_NumActStates_NoEat_Drink	state analysis	number of active states over 24 hours containing a drinking but not a feeding event	131	0.922175	0.39619	0.3125	3.9375	0.466667	0.4	1.84615	0.6875	0.2	0.357143	0.714286	0.3	0.125	0.0625	0.125	0.066667	0.066667	0.428571	0.5	0.1875	1.66667	0.044481	0.004238	0.204771	0.317616	0.204771	1.21885	293
SA_NumActStates_NoEat_NoDrink	state analysis	number of active states over 24 hours containing neither feeding nor drinking events	132	1.15585	0.862143	0.875	1.625	0.733333	0.8	1.07692	2.0625	0.8	0.857143	1.92857	0.8	1	0.625	0.8125	0.8	0.266667	0.571429	1.0625	0.75	1.33333	0.113196	0.007421	0.151295	0.2858	0.151295	0.422952	558
SA_NumActStates_NoEat_NoDrink_SmallMove	state analysis	number of active states over 24 hours containing neither feeding nor drinking events where mouse showed minimal movement	133	0.00625	0.025833	0	0.0625	0	0	0	0	0	0	0	0	0	0.0625	0.0625	0	0	0	0	0	0	0.222029	0.010336	0.230744	0.336305	0.230744	-2.04731	555
SA_NumActStates_LargeEat_LargeDrink	state analysis	number of active states over 24 hours containing both large feeding and large drinking events	134	9.26153	10.8319	10.1875	5.3125	10.1333	9.06667	11.2308	8.875	11.6667	10.0714	6.07143	10	10	10.1875	13.6875	10.2	7.4	12.9286	10.9375	11	9.11111	0.052049	0.004592	0.094892	0.222821	0.094892	-0.225962	76
SA_NumActStates_LargeEat_SmallDrink	state analysis	number of active states over 24 hours containing both large feeding and small drinking events	135	0.560522	1.50726	0.6875	0.4375	0.866667	0.466667	0.923077	0.5	0.666667	0.285714	0.071429	0.7	1.3125	0.75	1.3125	0.6	1.6	2.21429	1.125	1.625	0.333333	0.004554	0.00093	0.015882	0.062446	0.015882	-1.42709	58
SA_NumActStates_SmallEat_LargeDrink	state analysis	number of active states over 24 hours containing both large drinking and small feeding events	136	2.18332	1.33002	2.0625	2.875	1.6	1.86667	3.92308	2.125	1.06667	1.35714	2.85714	2.1	0.5	0.625	1	0.733333	0.466667	1.35714	1.375	0.6875	5.22222	0.004075	0.000844	0.118017	0.257456	0.118017	0.715076	14
SA_NumActStates_SmallEat_SmallDrink	state analysis	number of active states over 24 hours containing both small feeding and small drinking events	137	3.17564	2.29417	2.0625	6.3125	2.66667	2.2	2.92308	4.125	2.06667	3	3.5	2.9	2.5	2.0625	2.625	1.86667	1.2	2.5	2.125	2.0625	3.33333	0.020614	0.002703	0.06178	0.161937	0.06178	0.469078	25
SA_NumActStates_SmallEat_SmallDrink_SmallMove	state analysis	number of active states over 24 hours containing both small feeding and small drinking events where mouse showed minimal movement	138	0.00625	0.025833	0	0.0625	0	0	0	0	0	0	0	0	0	0.0625	0.0625	0	0	0	0	0	0	0.222029	0.010303	0.230744	0.334861	0.230744	-2.04731	48
SA_PerActStates_Eat_Drink	state analysis	percentage of active states over 24 hours containing both a feeding and drinking event	139	74.7405	75.3126	80	62.3431	79.0393	80.8824	70.8502	69.6	81.0345	75.7282	70.8571	77.0701	72.9258	79.8165	78.5235	82.0896	74.375	73.3083	77.1084	74.7967	75.3086	0.515075	0.01389	0.817929	0.567907	0.817929	-0.011001	13
SA_PerActStates_Eat_NoDrink	state analysis	percentage of active states over 24 hours containing a feeding but not a drinking event	140	11.4904	17.1148	12.0833	0.41841	13.1004	10.2941	13.7652	12.8	12.5	16.0194	8	15.9236	19.214	15.1376	16.443	11.4428	22.5	21.4286	12.8514	19.1057	8.02469	0.015605	0.00223	0.020701	0.076922	0.020701	-0.574807	57
SA_PerActStates_NoEat_Drink	state analysis	percentage of active states over 24 hours containing a drinking but not a feeding event	141	5.99031	2.2554	2.08333	26.3598	3.05677	2.94118	9.7166	4.4	1.2931	2.42718	5.71429	1.91083	0.873362	0.458716	0.671141	0.497512	0.625	2.25564	3.21285	1.21951	9.25926	0.022577	0.00283	0.15914	0.294049	0.15914	1.40925	47
SA_PerActStates_NoEat_NoDrink	state analysis	percentage of active states over 24 hours containing neither feeding nor drinking events	142	7.77876	5.31725	5.83333	10.8787	4.80349	5.88235	5.66802	13.2	5.17241	5.82524	15.4286	5.09554	6.9869	4.58716	4.36242	5.97015	2.5	3.00752	6.82731	4.87805	7.40741	0.153745	0.008451	0.083616	0.201954	0.083616	0.548861	235
SA_PerActStates_NoEat_NoDrink_SmallMove	state analysis	percentage of active states over 24 hours containing neither feeding nor drinking events where mouse showed minimal movement	143	0.041841	0.14272	0	0.41841	0	0	0	0	0	0	0	0	0	0.458716	0.33557	0	0	0	0	0	0	0.222046	0.010204	0.260128	0.356108	0.260128	-1.7702	361
SA_PerActStates_LargeEat_LargeDrink	state analysis	percentage of active states over 24 hours containing both large feeding and large drinking events	144	60.8576	68.5188	67.9167	35.5649	66.3755	66.6667	59.1093	56.8	75.431	68.4466	48.5714	63.6943	69.869	74.7706	73.4899	76.1194	69.375	68.0451	70.2811	71.5447	50.6173	0.018818	0.002586	0.096233	0.222876	0.096233	-0.171062	28
SA_PerActStates_LargeEat_SmallDrink	state analysis	percentage of active states over 24 hours containing both large feeding and small drinking events	145	3.59608	9.24402	4.58333	2.92887	5.67686	3.43137	4.8583	3.2	4.31034	1.94175	0.571429	4.4586	9.17031	5.50459	7.04698	4.47761	15	11.6541	7.22892	10.5691	1.85185	0.002898	0.000881	0.004691	0.026437	0.004691	-1.36209	16
SA_PerActStates_SmallEat_LargeDrink	state analysis	percentage of active states over 24 hours containing both large drinking and small feeding events	146	14.3803	7.90886	13.75	19.2469	10.4803	13.7255	20.6478	13.6	6.89655	9.2233	22.8571	13.3758	3.49345	4.58716	5.36913	5.47264	4.375	7.14286	8.83534	4.47154	29.0123	0.002293	0.000993	0.037994	0.109806	0.037994	0.862555	282
SA_PerActStates_SmallEat_SmallDrink	state analysis	percentage of active states over 24 hours containing both small feeding and small drinking events	147	21.166	14.3283	13.75	42.2594	17.4672	16.1765	15.3846	26.4	13.3621	20.3883	28	18.4713	17.4672	15.1376	14.094	13.9303	11.25	13.1579	13.6546	13.4146	18.5185	0.009554	0.001552	0.030005	0.09308	0.030005	0.562877	448
SA_PerActStates_SmallEat_SmallDrink_SmallMove	state analysis	percentage of active states over 24 hours containing both small feeding and small drinking events where mouse showed minimal movement	148	0.041841	0.14272	0	0.41841	0	0	0	0	0	0	0	0	0	0.458716	0.33557	0	0	0	0	0	0	0.222046	0.010171	0.260128	0.354672	0.260128	-1.7702	111
SA_AP_NumActStates_Eat_Drink	state analysis	number of active states over dark cycle containing both a feeding and drinking event	149	8.03162	8.69335	9.6875	5.5	9	6.53333	9.38462	7.625	8.8	9	6.78571	8	7.75	6.875	10.875	7.86667	4.93333	10.3571	7.875	8.3125	11.2222	0.236334	0.010655	0.412073	0.408612	0.412073	-0.114222	179
SA_AP_NumActStates_Eat_NoDrink	state analysis	number of active states over dark cycle containing a feeding but not a drinking event	150	0.743732	1.44496	0.6875	0	0.733333	0.2	1.23077	1	0.8	1.07143	0.214286	1.5	1.125	1	1.875	0.733333	0.866667	1.78571	1.4375	1.9375	0.888889	0.012871	0.001978	0.013814	0.055606	0.013814	-0.958176	169
SA_AP_NumActStates_NoEat_Drink	state analysis	number of active states over dark cycle containing a drinking but not a feeding event	151	0.494954	0.225655	0.25	1.4375	0.4	0.333333	1.07692	0.4375	0	0.285714	0.428571	0.3	0.0625	0.0625	0.0625	0	0	0.285714	0.125	0.125	1	0.029368	0.003254	0.127487	0.271119	0.127487	1.13318	237
SA_AP_NumActStates_NoEat_NoDrink	state analysis	number of active states over dark cycle containing neither feeding nor drinking events	152	0.476809	0.322262	0.1875	0.5625	0.2	0.266667	0.461538	0.4375	0.266667	0.142857	1.64286	0.6	0.4375	0.375	0.25	0.133333	0.066667	0.214286	0.4375	0.375	0.666667	0.236302	0.010721	0.315447	0.361572	0.315447	0.565177	238
SA_AP_NumActStates_NoEat_NoDrink_SmallMove	state analysis	number of active states over dark cycle containing neither feeding nor drinking events where mouse showed minimal movement	153	0	0	0	0	0	0	0	0	0	0	0	0	0	0	0	0	0	0	0	0	0	0.515447	0.013718					274
SA_AP_NumActStates_LargeEat_LargeDrink	state analysis	number of active states over dark cycle containing both large feeding and large drinking events	154	7.30746	8.05863	8.8125	4.1875	8.33333	6	8.46154	6.875	8.53333	8.35714	5.71429	7.8	7.5	6.5	10.375	7.6	4.8	9.85714	7.5625	8.125	8	0.338792	0.011926	0.321988	0.361713	0.321988	-0.141164	260
SA_AP_NumActStates_LargeEat_SmallDrink	state analysis	number of active states over dark cycle containing both large feeding and small drinking events	155	0.274084	0.823433	0.375	0.1875	0.4	0.2	0.538462	0.1875	0.266667	0.214286	0.071429	0.3	0.625	0.375	0.875	0.2	0.666667	0.785714	0.875	1.1875	0.111111	0.008625	0.001503	0.022847	0.080474	0.022847	-1.58703	273
SA_AP_NumActStates_SmallEat_LargeDrink	state analysis	number of active states over dark cycle containing both large drinking and small feeding events	156	0.874451	0.735794	1.0625	0.75	0.733333	0.6	1.92308	0.9375	0.266667	0.928571	1.14286	0.4	0.25	0.3125	0.5	0.2	0.066667	0.785714	0.375	0.3125	3.55556	0.044484	0.00421	0.70212	0.524088	0.70212	0.249076	259
SA_AP_NumActStates_SmallEat_SmallDrink	state analysis	number of active states over dark cycle containing both small feeding and small drinking events	157	1.29111	1.06837	0.5625	2.375	0.866667	0.533333	1.23077	1.5	0.8	1	2.14286	1.9	1	1.125	1.3125	0.733333	0.333333	1.21429	1.0625	1.125	2.11111	0.298344	0.01125	0.396672	0.404003	0.396672	0.273199	200
SA_AP_NumActStates_SmallEat_SmallDrink_SmallMove	state analysis	number of active states over dark cycle containing both small feeding and small drinking events where mouse showed minimal movement	158	0	0	0	0	0	0	0	0	0	0	0	0	0	0	0	0	0	0	0	0	0	0.515447	0.013693					214
SA_AP_PerActStates_Eat_Drink	state analysis	percentage of active states over dark cycle containing both a feeding and drinking event	159	82.3224	81.8354	89.5954	73.3333	87.0968	89.0909	77.2152	80.2632	89.1892	85.7143	74.8032	76.9231	82.6667	82.7068	83.2536	90.0763	84.0909	81.9209	79.7468	77.3256	81.4516	0.515075	0.013863	0.842232	0.577665	0.842232	0.00856	287
SA_AP_PerActStates_Eat_NoDrink	state analysis	percentage of active states over dark cycle containing a feeding but not a drinking event	160	7.19328	13.4065	6.35838	0	7.09677	2.72727	10.1266	10.5263	8.10811	10.2041	2.3622	14.4231	12	12.0301	14.3541	8.39695	14.7727	14.1243	14.557	18.0233	6.45161	0.003642	0.00093	0.003856	0.022875	0.003856	-0.898209	286
SA_AP_PerActStates_NoEat_Drink	state analysis	percentage of active states over dark cycle containing a drinking but not a feeding event	161	5.36914	1.75302	2.31214	19.1667	3.87097	4.54545	8.86076	4.60526	0	2.72109	4.72441	2.88462	0.666667	0.75188	0.478469	0	0	2.25989	1.26582	1.16279	7.25807	0.010562	0.001696	0.064197	0.165705	0.064197	1.61485	226
SA_AP_PerActStates_NoEat_NoDrink	state analysis	percentage of active states over dark cycle containing neither feeding nor drinking events	162	5.11514	3.00506	1.7341	7.5	1.93548	3.63636	3.79747	4.60526	2.7027	1.36054	18.1102	5.76923	4.66667	4.51128	1.91388	1.52672	1.13636	1.69491	4.43038	3.48837	4.83871	0.153745	0.008419	0.213759	0.321242	0.213759	0.76738	198
SA_AP_PerActStates_NoEat_NoDrink_SmallMove	state analysis	percentage of active states over dark cycle containing neither feeding nor drinking events where mouse showed minimal movement	163	0	0	0	0	0	0	0	0	0	0	0	0	0	0	0	0	0	0	0	0	0	0.515447	0.013667					212
SA_AP_PerActStates_LargeEat_LargeDrink	state analysis	percentage of active states over dark cycle containing both large feeding and large drinking events	164	74.5859	76.5624	81.5029	55.8333	80.6452	81.8182	69.6203	72.3684	86.4865	79.5918	62.9921	75	80	78.1955	79.4258	87.0229	81.8182	77.9661	76.5823	75.5814	58.0645	0.410296	0.012503	0.61672	0.495333	0.61672	-0.037735	213
SA_AP_PerActStates_LargeEat_SmallDrink	state analysis	percentage of active states over dark cycle containing both large feeding and small drinking events	165	2.73861	7.59701	3.46821	2.5	3.87097	2.72727	4.43038	1.97368	2.7027	2.04082	0.787402	2.88462	6.66667	4.51128	6.69857	2.29008	11.3636	6.21469	8.86076	11.0465	0.806452	0.005665	0.001051	0.006364	0.03212	0.006364	-1.47199	199
SA_AP_PerActStates_SmallEat_LargeDrink	state analysis	percentage of active states over dark cycle containing both large drinking and small feeding events	166	8.87872	5.93183	9.82659	10	7.09677	8.18182	15.8228	9.86842	2.7027	8.84354	12.5984	3.84615	2.66667	3.7594	3.82775	2.29008	1.13636	6.21469	3.79747	2.90698	25.8065	0.008629	0.001451	0.267973	0.358147	0.267973	0.581875	227
SA_AP_PerActStates_SmallEat_SmallDrink	state analysis	percentage of active states over dark cycle containing both small feeding and small drinking events	167	13.7968	9.90871	5.20231	31.6667	8.3871	7.27273	10.1266	15.7895	8.10811	9.52381	23.622	18.2692	10.6667	13.5338	10.0478	8.39695	5.68182	9.60452	10.7595	10.4651	15.3226	0.366865	0.012053	0.192469	0.309907	0.192469	0.477565	288
SA_AP_PerActStates_SmallEat_SmallDrink_SmallMove	state analysis	percentage of active states over dark cycle containing both small feeding and small drinking events where mouse showed minimal movement	168	0	0	0	0	0	0	0	0	0	0	0	0	0	0	0	0	0	0	0	0	0	0.515447	0.013642					228
SA_IP_NumActStates_Eat_Drink	state analysis	number of active states over light cycle containing both a feeding and drinking event	169	3.30329	3.25881	2.3125	3.8125	3.06667	4.46667	4.07692	3.25	3.73333	2.14286	2.07143	4.1	2.6875	4	3.75	3.13333	3	3.57143	4.125	3.1875	2.33333	0.425053	0.012843	0.895617	0.589183	0.895617	0.019558	232
SA_IP_NumActStates_Eat_NoDrink	state analysis	number of active states over light cycle containing a feeding but not a drinking event	170	1.02435	1.30788	1.125	0.0625	1.26667	1.2	1.38461	1	1.13333	1.28571	0.785714	1	1.625	1.0625	1.1875	0.8	1.53333	2.28571	0.5625	1	0.555556	0.311576	0.011719	0.257577	0.35842	0.257577	-0.352512	244
SA_IP_NumActStates_NoEat_Drink	state analysis	number of active states over light cycle containing a drinking but not a feeding event	171	0.427221	0.170536	0.0625	2.5	0.066667	0.066667	0.769231	0.25	0.2	0.071429	0.285714	0	0.0625	0	0.0625	0.066667	0.066667	0.142857	0.375	0.0625	0.666667	0.182079	0.009294	0.316837	0.361938	0.316837	1.32491	245
SA_IP_NumActStates_NoEat_NoDrink	state analysis	number of active states over light cycle containing neither feeding nor drinking events	172	0.679038	0.539881	0.6875	1.0625	0.533333	0.533333	0.615385	1.625	0.533333	0.714286	0.285714	0.2	0.5625	0.25	0.5625	0.666667	0.2	0.357143	0.625	0.375	0.666667	0.298328	0.01128	0.379593	0.392519	0.379593	0.330852	299
SA_IP_NumActStates_NoEat_NoDrink_SmallMove	state analysis	number of active states over light cycle containing neither feeding nor drinking events where mouse showed minimal movement	173	0.00625	0.025833	0	0.0625	0	0	0	0	0	0	0	0	0	0.0625	0.0625	0	0	0	0	0	0	0.222029	0.010269	0.230744	0.33343	0.230744	-2.04731	62
SA_IP_NumActStates_LargeEat_LargeDrink	state analysis	number of active states over light cycle containing both large feeding and large drinking events	174	1.95407	2.77325	1.375	1.125	1.8	3.06667	2.76923	2	3.13333	1.71429	0.357143	2.2	2.5	3.6875	3.3125	2.6	2.6	3.07143	3.375	2.875	1.11111	0.026943	0.003182	0.034371	0.104704	0.034371	-0.505101	52
SA_IP_NumActStates_LargeEat_SmallDrink	state analysis	number of active states over light cycle containing both large feeding and small drinking events	175	0.286438	0.683829	0.3125	0.25	0.466667	0.266667	0.384615	0.3125	0.4	0.071429	0	0.4	0.6875	0.375	0.4375	0.4	0.933333	1.42857	0.25	0.4375	0.222222	0.024669	0.002938	0.02779	0.09123	0.02779	-1.25541	129
SA_IP_NumActStates_SmallEat_LargeDrink	state analysis	number of active states over light cycle containing both large drinking and small feeding events	176	1.30887	0.594226	1	2.125	0.866667	1.26667	2	1.1875	0.8	0.428571	1.71429	1.7	0.25	0.3125	0.5	0.533333	0.4	0.571429	1	0.375	1.66667	0.002579	0.000878	0.004936	0.027364	0.004936	1.13924	93
SA_IP_NumActStates_SmallEat_SmallDrink	state analysis	number of active states over light cycle containing both small feeding and small drinking events	177	1.88453	1.22579	1.5	3.9375	1.8	1.66667	1.69231	2.625	1.26667	2	1.35714	1	1.5	0.9375	1.3125	1.13333	0.866667	1.28571	1.0625	0.9375	1.22222	0.008626	0.001485	0.034603	0.103544	0.034603	0.620487	94
SA_IP_NumActStates_SmallEat_SmallDrink_SmallMove	state analysis	number of active states over light cycle containing both small feeding and small drinking events where mouse showed minimal movement	178	0.00625	0.025833	0	0.0625	0	0	0	0	0	0	0	0	0	0.0625	0.0625	0	0	0	0	0	0	0.222029	0.010236	0.230744	0.332011	0.230744	-2.04731	87
SA_IP_PerActStates_Eat_Drink	state analysis	percentage of active states over light cycle containing both a feeding and drinking event	179	60.7824	62.2097	55.2239	51.2605	62.1622	71.2766	59.5506	53.0612	66.6667	50.8475	60.4167	77.3585	54.4304	75.2941	67.4157	67.1429	62.5	56.1798	72.5275	68.9189	55.2632	0.236338	0.01049	0.739973	0.542758	0.739973	-0.033485	88
SA_IP_PerActStates_Eat_NoDrink	state analysis	percentage of active states over light cycle containing a feeding but not a drinking event	180	20.1613	24.1345	26.8657	0.840336	25.6757	19.1489	20.2247	16.3265	20.2381	30.5085	22.9167	18.8679	32.9114	20	21.3483	17.1429	31.9444	35.9551	9.89011	21.6216	13.1579	0.236338	0.010457	0.333267	0.362346	0.333267	-0.259511	120
SA_IP_PerActStates_NoEat_Drink	state analysis	percentage of active states over light cycle containing a drinking but not a feeding event	181	6.64384	3.42186	1.49254	33.6134	1.35135	1.06383	11.236	4.08163	3.57143	1.69491	8.33333	0	1.26582	0	1.1236	1.42857	1.38889	2.24719	6.59341	1.35135	15.7895	0.213669	0.010317	0.373175	0.389456	0.373175	0.957237	119
SA_IP_PerActStates_NoEat_NoDrink	state analysis	percentage of active states over light cycle containing neither feeding nor drinking events	182	12.4124	10.2339	16.4179	14.2857	10.8108	8.51064	8.98876	26.5306	9.52381	16.9492	8.33333	3.77359	11.3924	4.70588	10.1124	14.2857	4.16667	5.61798	10.989	8.10811	15.7895	0.325071	0.011528	0.393614	0.402099	0.393614	0.278425	125
SA_IP_PerActStates_NoEat_NoDrink_SmallMove	state analysis	percentage of active states over light cycle containing neither feeding nor drinking events where mouse showed minimal movement	183	0.084034	0.432027	0	0.840336	0	0	0	0	0	0	0	0	0	1.17647	1.1236	0	0	0	0	0	0	0.199941	0.00972	0.176137	0.308592	0.176137	-2.36208	126
SA_IP_PerActStates_LargeEat_LargeDrink	state analysis	percentage of active states over light cycle containing both large feeding and large drinking events	184	35.5043	52.5003	32.8358	15.126	36.4865	48.9362	40.4494	32.6531	55.9524	40.678	10.4167	41.5094	50.6329	69.4118	59.5506	55.7143	54.1667	48.3146	59.3407	62.1622	26.3158	0.008629	0.001434	0.009767	0.041282	0.009767	-0.564331	444
SA_IP_PerActStates_LargeEat_SmallDrink	state analysis	percentage of active states over light cycle containing both large feeding and small drinking events	185	5.16438	12.3707	7.46269	3.36135	9.45946	4.25532	5.61798	5.10204	7.14286	1.69491	0	7.54717	13.9241	7.05882	7.86517	8.57143	19.4444	22.4719	4.3956	9.45946	5.26316	0.007781	0.001373	0.011025	0.046024	0.011025	-1.26026	422
SA_IP_PerActStates_SmallEat_LargeDrink	state analysis	percentage of active states over light cycle containing both large drinking and small feeding events	186	24.5364	11.89	23.8806	28.5714	17.5676	20.2128	29.2135	19.3878	14.2857	10.1695	50	32.0755	5.06329	5.88235	8.98876	11.4286	8.33333	8.98876	17.5824	8.10811	39.4737	0.002897	0.000963	0.017787	0.06758	0.017787	1.04518	433
SA_IP_PerActStates_SmallEat_SmallDrink	state analysis	percentage of active states over light cycle containing both small feeding and small drinking events	187	34.7948	23.239	35.8209	52.9412	36.4865	26.5957	24.7191	42.8571	22.619	47.4576	39.5833	18.8679	30.3797	17.6471	23.5955	24.2857	18.0556	20.2247	18.6813	20.2703	28.9474	0.008629	0.001417	0.008619	0.040477	0.008619	0.582324	434
SA_IP_PerActStates_SmallEat_SmallDrink_SmallMove	state analysis	percentage of active states over light cycle containing both small feeding and small drinking events where mouse showed minimal movement	188	0.084034	0.432027	0	0.840336	0	0	0	0	0	0	0	0	0	1.17647	1.1236	0	0	0	0	0	0	0.199941	0.009687	0.176137	0.307001	0.176137	-2.36208	423
BA_PE_DCLC_Large_MeanTotalBoutDur_ms	feeding bouts	mean total large feeding bout duration (ms)	189	7.26607e+06	6.3418e+06	6.65554e+06	6.42145e+06	5.53376e+06	6.61616e+06	5.56454e+06	9.17098e+06	6.22942e+06	6.67956e+06	1.38721e+07	5.91717e+06	6.53429e+06	5.78907e+06	6.66486e+06	5.65488e+06	6.20759e+06	5.68736e+06	8.00245e+06	5.86506e+06	8.16197e+06	0.213678	0.01018	0.300999	0.362201	0.300999	0.196281	526
BA_PE_DCLC_Large_MeanTotalBoutIntake_mg	feeding bouts	mean total large feeding bout chow intake (mg)	190	3429.76	2926.26	2615.25	3600.7	2508.42	2987.64	4084.13	3030.26	2579.97	2692.43	7583.86	2614.9	3130.91	2639.34	2751.96	2590.89	2598.69	2788.39	2822.06	2628.17	4419.61	0.454861	0.013213	0.344766	0.371267	0.344766	0.22905	66
BA_PE_DCLC_Large_BoutRate_onperms (x 10^6)	feeding bouts	mean daily large feeding bout onsets (per ms)	191	1.39326	0.69032	0.745199	0.54536	0.701419	1.55635	0.722737	1.29971	0.381605	1.52643	5.52155	0.932264	0.493494	0.537733	0.794777	0.578402	0.54823	0.567736	0.652144	0.855033	1.29018	0.052055	0.004455	0.162057	0.297812	0.162057	1.01313	470
BA_PE_DCLC_Large_BoutRate_onperactms (x 10^6)	feeding bouts	mean daily large feeding bout onsets during ACTIVE states (per ms)	192	3.36816	1.53574	2.11212	0.54536	2.12273	1.55635	2.21384	3.50326	1.15726	4.98796	12.9278	2.55495	1.26186	1.38532	0.801848	1.71852	1.29063	0.567736	1.67261	0.855033	3.75337	0.037831	0.003918	0.133856	0.26782	0.133856	1.13303	80
BA_PE_DCLC_Large_BoutNumber	feeding bouts	mean daily number of large feeding bouts	193	114.548	56.7536	61.0625	44.6875	57.2667	127.067	59.7692	106.5	31.2	125.714	456.214	76	40.4375	44.0625	65.125	47.9333	45.0667	46.5	53.4375	70.0625	107.111	0.060612	0.004979	0.164508	0.297465	0.164508	1.01317	77
BA_PE_DCLC_Large_BoutProbability	feeding bouts	mean daily probability for engaging in a large feeding bout	194	0.41719	0.374331	0.403719	0.280502	0.383653	0.498953	0.293762	0.47163	0.24337	0.470085	0.794205	0.332023	0.341245	0.255898	0.402472	0.231711	0.316036	0.289462	0.302227	0.558824	0.615581	0.285375	0.011267	0.514933	0.446454	0.514933	0.15639	496
BA_PE_DCLC_Large_BoutPerCumIntake	feeding bouts	mean number of large feeding bouts per daily chow intake (#/mg)	195	92.5361	93.4898	94.7768	88.5645	93.3848	94.8518	85.6926	95.285	88.3217	94.4318	98.1125	91.939	94.089	89.4218	94.5048	92.0568	92.795	90.4519	92.4005	97.115	96.3717	0.338792	0.011897	0.521237	0.449614	0.521237	-0.014793	492
BA_PE_DCLC_Large_BoutMeanDur_ms	feeding bouts	mean daily large feeding bout duration (ms)	196	94166.3	118448	108996	143697	96631.4	52068.4	93100.5	86112.5	199661	53132.9	30406.9	77857.5	161590	131383	102340	117974	137742	122309	149753	83711.9	76201	0.060612	0.00495	0.189938	0.310266	0.189938	-0.330969	459
BA_PE_DCLC_Large_BoutMeanSize_mg	feeding bouts	mean daily large bout chow intake (mg)	197	44.2642	54.3361	42.829	80.5752	43.8024	23.5124	68.3317	28.4532	82.6915	21.4171	16.6235	34.4066	77.4259	59.8999	42.2566	54.0519	57.6632	59.9655	52.8106	37.5119	41.2619	0.136518	0.007964	0.257892	0.357388	0.257892	-0.295768	494
BA_PE_DCLC_Large_BoutMeanIntensity_mgs	feeding bouts	mean daily large feeding bout intensity (mg-s)	198	0.497025	0.483514	0.423372	0.579773	0.469346	0.480283	0.744765	0.345385	0.42901	0.409868	0.628303	0.460149	0.504003	0.465984	0.411254	0.469789	0.438195	0.51612	0.368984	0.446896	0.591655	0.454861	0.013186	0.767981	0.554876	0.767981	0.039763	323
BA_PE_DCLC_Large_BoutRatioIntensity_mgs	feeding bouts	daily large feeding bout ratio intensity (mg-s)	199	0.472877	0.465363	0.392943	0.56073	0.453294	0.451568	0.733956	0.330419	0.41416	0.403085	0.5467	0.441917	0.47915	0.455918	0.412906	0.458169	0.41863	0.490279	0.35265	0.448107	0.541488	0.311588	0.011418	0.860539	0.578487	0.860539	0.023108	349
BA_PE_DCLC_Large_BoutSlopeIntensity_mgs	feeding bouts	daily large feeding bout slope intensity (mgs)	200	0.442184	0.409691	0.331581	0.550577	0.41979	0.421906	0.687556	0.304609	0.350841	0.395827	0.564493	0.394657	0.406718	0.439439	0.411817	0.422392	0.330606	0.362894	0.304016	0.442365	0.483605	0.484925	0.013589	0.458956	0.426344	0.458956	0.110108	309
BA_PE_DCLC_Large_BoutMeanSize_evtnum	feeding bouts	daily large feeding bout mean size/event number	201	20.661	10.7324	10.0461	103.512	11.5029	9.44281	7.46976	29.5364	12.0684	4.03239	2.65727	16.3421	3.32148	10.0199	8.11132	14.7288	26.3565	3.32565	8.97778	17.6378	10.4066	0.285375	0.011236	0.323245	0.360728	0.323245	0.94494	78
BA_PE_DCLC_Large_BoutMeanSize_evtdur	feeding bouts	daily large feeding bout mean size/event duration	202	86572.9	112091	105071	127751	81620.6	47144.7	87644.9	76106.7	194169	48866.3	28490.9	68863.5	157426	125324	97421.1	107924	130019	119508	141740	76670.7	66678.1	0.044487	0.004076	0.162585	0.297166	0.162585	-0.372688	79
BA_PE_DCLC_Large_DC_MeanTotalBoutDur_ms	feeding bouts	mean total dark cycle large feeding bout duration (ms)	203	6.49762e+06	5.33338e+06	5.56554e+06	5.70619e+06	5.10098e+06	5.35727e+06	4.4387e+06	8.20962e+06	5.15843e+06	6.30134e+06	1.36846e+07	5.45352e+06	5.49816e+06	4455240	5.14138e+06	4.98719e+06	5.23225e+06	4.62938e+06	6.68727e+06	5.09768e+06	7.36782e+06	0.070233	0.005426	0.218926	0.327552	0.218926	0.284862	481
BA_PE_DCLC_Large_DC_MeanTotalBoutIntake_mg	feeding bouts	mean total dark cycle large feeding bout chow intake (mg)	204	3052.19	2437.6	2203.66	3191.21	2296.16	2380.25	3228.57	2697.08	2104.88	2527.48	7483.49	2409.15	2606.36	1994.85	2089.36	2232.85	2140.33	2234.5	2359.07	2260.44	3978.39	0.070233	0.005397	0.26847	0.357399	0.26847	0.324388	241
BA_PE_DCLC_Large_DC_BoutRate_onperms (x 10^6)	feeding bouts	mean dark cycle large feeding bout onsets (per ms)	205	2.40663	1.07978	1.10812	0.85173	1.17105	2.52928	0.928699	2.03807	0.601032	2.77254	10.4622	1.60363	0.773509	0.717017	1.17475	0.883862	0.823522	0.872314	1.09218	1.44273	2.04439	0.070233	0.005368	0.172103	0.304681	0.172103	1.15629	480
BA_PE_DCLC_Large_DC_BoutRate_onperactms (x 10^6)	feeding bouts	mean dark cycle large feeding bout onsets during ACTIVE states (per ms)	206	3.64645	1.64831	2.0773	0.85173	2.2508	2.52928	1.84794	3.4485	1.19369	5.45113	14.122	2.69212	1.20534	1.22924	1.17475	1.58614	1.23506	0.872314	1.77662	1.44273	3.77569	0.037831	0.00389	0.130221	0.268491	0.130221	1.1455	545
BA_PE_DCLC_Large_DC_BoutNumber	feeding bouts	mean dark cycle large feeding bout number	207	103.845	46.5907	47.8125	36.75	50.5333	109.133	40.0769	87.9375	25.9333	119.643	451.429	69.2	33.375	30.9375	50.6875	38.1333	35.5333	37.6429	47.125	62.25	88.2222	0.070233	0.005339	0.172088	0.306258	0.172088	1.15632	559
BA_PE_DCLC_Large_DC_BoutProbability	feeding bouts	mean dark cycle probability for engaging in a large feeding bout	208	0.411762	0.37445	0.375368	0.277883	0.382056	0.51771	0.232278	0.46405	0.231824	0.484524	0.809012	0.342914	0.346753	0.247006	0.39716	0.211538	0.306322	0.269565	0.314298	0.564946	0.658921	0.338792	0.011868	0.604142	0.492246	0.604142	0.137038	552
BA_PE_DCLC_Large_DC_BoutPerCumIntake	feeding bouts	mean dark cycle large feeding bouts per daily chow intake (#/mg)	209	92.5798	93.9522	94.5841	89.4	93.5008	96.8793	82.9931	95.5099	86.9554	95.0646	98.3053	92.6061	94.6726	90.4917	95.0285	91.7293	93.0161	89.4374	93.2266	97.2023	98.2203	0.366865	0.012026	0.44678	0.418483	0.44678	-0.021229	538
BA_PE_DCLC_Large_DC_BoutMeanDur_ms	feeding bouts	mean dark cycle large feeding bout duration (ms)	210	98651.9	121939	116404	155270	100943	49089.3	110754	93357.5	198911	52667.9	30314	78808.1	164739	144008	101433	130783	147249	122982	141905	81890.4	83514.4	0.092938	0.006355	0.223946	0.330674	0.223946	-0.305745	531
BA_PE_DCLC_Large_DC_BoutMeanSize_mg	feeding bouts	mean dark cycle large feeding bout size (mg)	211	46.5086	55.2452	46.0897	86.8358	45.4384	21.8105	80.5594	30.6704	81.1651	21.1252	16.5773	34.8143	78.0932	64.4799	41.2205	58.5537	60.2343	59.3604	50.0597	36.3124	45.0951	0.153745	0.008387	0.362985	0.381174	0.362985	-0.248352	195
BA_PE_DCLC_Large_DC_BoutMeanIntensity_mgs	feeding bouts	mean dark cycle large feeding bout intentity (mg-s)	212	0.495081	0.476217	0.429051	0.578037	0.46536	0.475373	0.73932	0.342815	0.422033	0.408231	0.627856	0.462735	0.497191	0.452768	0.405725	0.453493	0.428399	0.508747	0.368375	0.443707	0.591263	0.425053	0.012816	0.679178	0.516077	0.679178	0.056046	209
BA_PE_DCLC_Large_DC_BoutRatioIntensity_mgs	feeding bouts	mean dark cycle large feeding bout ratio intensity (mg-s)	213	0.47033	0.458902	0.395948	0.559255	0.45014	0.444302	0.727369	0.328526	0.408047	0.401102	0.546854	0.44176	0.474042	0.447753	0.406382	0.447717	0.409064	0.482677	0.35277	0.443426	0.539968	0.366865	0.011998	0.787065	0.562653	0.787065	0.035489	117
BA_PE_DCLC_Large_DC_BoutSlopeIntensity_mgs	feeding bouts	mean dark cycle large feeding bout slope intensity (mg-s)	214	0.435131	0.404702	0.322334	0.549268	0.418846	0.415642	0.640783	0.302459	0.35298	0.394875	0.565718	0.388406	0.40299	0.438066	0.405564	0.41598	0.320622	0.352305	0.305705	0.436188	0.478985	0.454861	0.01316	0.463681	0.423749	0.463681	0.10459	35
BA_PE_DCLC_Large_DC_BoutMeanSize_evtnum	feeding bouts	mean dark cycle large feeding bout mean size/event number	215	22.5288	12.3757	11.6235	112.325	12.4881	9.09957	9.06142	33.7555	13.1671	4.04119	2.66313	17.0636	3.61423	12.8505	8.93465	17.8112	32.1069	3.57875	9.31034	18.9307	12.0025	0.366865	0.011971	0.355666	0.377001	0.355666	0.864257	223
BA_PE_DCLC_Large_DC_BoutMeanSize_evtdur	feeding bouts	mean dark cycle large feeding bout mean size/event duration	216	90024.3	114341	111544	136897	84110.3	43877.7	103536	81768.1	192604	48242.8	28391.7	69271.1	159755	135749	95596.6	118221	137690	119672	133186	74229	72044.1	0.070233	0.005311	0.192858	0.307604	0.192858	-0.344959	445
BA_PE_DCLC_Large_LC_MeanTotalBoutDur_ms	feeding bouts	mean total light cycle large feeding bout duration (ms)	217	768444	1.00843e+06	1.09e+06	715264	432776	1.25889e+06	1.12585e+06	961352	1.07099e+06	378220	187459	463648	1.03613e+06	1.33383e+06	1.52348e+06	667686	975341	1.05798e+06	1.31518e+06	767386	794147	0.120661	0.007498	0.137441	0.273376	0.137441	-0.392095	453
BA_PE_DCLC_Large_LC_MeanTotalBoutIntake_mg	feeding bouts	mean total light cycle large feeding bout chow intake (mg)	218	377.564	488.661	411.583	409.488	212.263	607.396	855.562	333.185	475.092	164.948	100.37	205.751	524.548	644.495	662.597	358.039	458.361	553.898	462.999	367.729	441.22	0.052055	0.004428	0.181581	0.303955	0.181581	-0.372113	337
BA_PE_DCLC_Large_LC_BoutRate_onperms (x 10^6)	feeding bouts	mean light cycle large feeding bout onsets (per ms)	219	0.275312	0.260043	0.34155	0.204608	0.174928	0.465849	0.497977	0.478492	0.1364	0.154861	0.121232	0.177222	0.182053	0.338328	0.37216	0.246677	0.244094	0.228563	0.16272	0.201386	0.473802	0.395668	0.012347	0.797875	0.563236	0.797875	0.082316	515
BA_PE_DCLC_Large_LC_BoutRate_onperactms (x 10^6)	feeding bouts	mean light cycle large feeding bout onsets during ACTIVE states (per ms)	220	1.78962	1.47368	2.24812	0.204608	1.48752	0.465849	3.70807	3.78822	1.00606	1.86509	1.44012	1.68254	1.62108	1.97702	0.379224	2.54502	1.5507	0.228563	1.16392	0.201386	3.65252	0.260261	0.01094	0.54528	0.457515	0.54528	0.280231	504
BA_PE_DCLC_Large_LC_BoutNumber	feeding bouts	mean light cycle large feeding bout number	221	10.7033	10.1629	13.25	7.9375	6.73333	17.9333	19.6923	18.5625	5.26667	6.07143	4.78571	6.8	7.0625	13.125	14.4375	9.8	9.53333	8.85714	6.3125	7.8125	18.8889	0.366865	0.011944	0.817724	0.568933	0.817724	0.074735	159
BA_PE_DCLC_Large_LC_BoutProbability	feeding bouts	mean light cycle probability for engaging in a large feeding bout	222	0.396202	0.383201	0.554974	0.293303	0.396078	0.408815	0.636816	0.511188	0.322449	0.296167	0.291304	0.250923	0.317416	0.279627	0.422303	0.368421	0.358396	0.421769	0.234884	0.514403	0.470914	0.484925	0.013563	0.79742	0.565275	0.79742	0.048133	139
BA_PE_DCLC_Large_LC_BoutPerCumIntake	feeding bouts	mean light cycle large feeding bouts per daily chow intake (#/mg)	223	90.0374	90.9664	95.8223	82.5527	92.1478	87.6627	97.6825	93.5028	94.9302	85.6917	85.5932	84.7878	91.2926	86.2649	92.8905	94.1531	91.7761	94.7894	88.4088	96.5818	82.3899	0.425053	0.012789	0.673392	0.516321	0.673392	-0.014811	85
BA_PE_DCLC_Large_LC_BoutMeanDur_ms	feeding bouts	mean light cycle large feeding bout duration (ms)	224	78881.1	109807	82263.9	90112	64273.6	70198.1	57171.9	51790	203353	62295.1	39170.5	68183.6	146709	101625	105523	68131.2	102309	119450	208346	98225.4	42043.1	0.015605	0.002208	0.143949	0.278139	0.143949	-0.477214	11
BA_PE_DCLC_Large_LC_BoutMeanSize_mg	feeding bouts	mean light cycle large feeding bout size (mg)	225	37.8047	53.1356	31.0629	51.589	31.5242	33.8697	43.4465	17.9494	90.2073	27.1679	20.9727	30.2574	74.2723	49.1044	45.8942	36.5346	48.0798	62.5368	73.3463	47.0693	23.3587	0.022577	0.002806	0.087494	0.208345	0.087494	-0.491112	449
BA_PE_DCLC_Large_LC_BoutMeanIntensity_mgs	feeding bouts	mean light cycle large feeding bout intensity (mg-s)	226	0.512332	0.515159	0.402881	0.587813	0.499263	0.510159	0.755846	0.357559	0.463369	0.442138	0.670459	0.433838	0.536195	0.497138	0.430664	0.533199	0.474711	0.547452	0.37353	0.472309	0.593484	0.338792	0.011839	0.954	0.599593	0.954	-0.007937	427
BA_PE_DCLC_Large_LC_BoutRatioIntensity_mgs	feeding bouts	mean light cycle large feeding bout ratio intensity (mg-s)	227	0.488846	0.50141	0.3776	0.572499	0.490468	0.482487	0.759927	0.34658	0.443601	0.436115	0.535422	0.443764	0.506255	0.483191	0.434923	0.536239	0.46995	0.523541	0.352041	0.479197	0.55559	0.285375	0.011205	0.784785	0.562211	0.784785	-0.03661	438
BA_PE_DCLC_Large_LC_BoutSlopeIntensity_mgs	feeding bouts	mean light cycle large feeding bout slope intensity (mg-s)	228	0.464165	0.455003	0.363403	0.584346	0.45699	0.435931	0.761542	0.341589	0.339864	0.415102	0.454837	0.48805	0.43487	0.465626	0.438009	0.5394	0.456251	0.43508	0.288713	0.467666	0.516718	0.311588	0.011389	0.844233	0.577865	0.844233	0.028763	322
BA_PE_DCLC_Large_LC_BoutMeanSize_evtnum	feeding bouts	mean light cycle large feeding bout mean size/event number	229	11.8104	4.03361	4.35377	62.7087	4.10891	11.5316	4.23047	9.54882	6.65823	3.85882	2.10448	9	1.93805	3.34762	5.22078	2.73469	4.92308	2.25	6.49505	7.336	2.95294	0.037831	0.003862	0.19406	0.308068	0.19406	1.54991	348
BA_PE_DCLC_Large_LC_BoutMeanSize_evtdur	feeding bouts	mean light cycle large feeding bout mean size/event duration	230	76725.6	108740	81717.3	85404	62935.5	67026.4	55304.4	49286.3	201873	61151	37841.9	64715.7	146423	100750	103827	67855.4	101430	118809	205604	96126.5	41615.7	0.010567	0.00166	0.129571	0.26879	0.129571	-0.5031	308
BA_PE_DCLC_ActProb	feeding bouts	daily activity probability (all bout types)	231	0.430725	0.605218	0.35282	0.330433	0.326463	0.329749	0.427108	0.391083	0.991182	0.424777	0.389897	0.34374	1	1	0.371	0.306022	0.364885	0.388166	0.336571	1	1	0.285341	0.011423	0.180145	0.306098	0.180145	-0.490687	164
BA_PE_DCLC_MeanFeedingCoeff_mgs	feeding bouts	daily mean feeding coefficient (all bouts	mg-s)	232	0.559342	0.521379	0.461143	0.546294	0.794478	0.437794	0.881661	0.516995	0.440358	0.448742	0.39842	0.667531	0.665295	0.530659	0.408204	0.444325	0.5108	0.490232	0.500998	0.524109	0.500974	0.515075	0.013837	0.522341	0.44828	0.522341	0.101396	56
BA_PE_DCLC_LC_BoutThresh_mg	feeding bouts	light cycle within-bout feeding threshold (mg)	233	11.9322	11.1927	5.62529	6.88464	4.6901	22.9129	6.31053	17.2616	10.3123	12.8785	22.446	10	17.6139	9.86531	3.91039	9.13507	7.38906	14.3919	5.79836	12.8785	7.09646	0.5	0.01356	0.800727	0.562899	0.800727	0.092296	46
BA_PE_DCLC_DC_BoutThresh_mg	feeding bouts	dark cycle within-bout feeding threshold (mg)	234	14.5621	10.6468	7.69372	8.34124	37.9536	31.6439	2.78404	16.0832	6.03744	17.0829	12.8647	5.13646	21.3405	2.15475	5.29449	3.2934	6.88464	17.9733	14.966	18.9037	4.64297	0.285375	0.011174	0.37909	0.393202	0.37909	0.4518	18
BA_PE_DCLC_DC_ActProb	feeding bouts	feedomg bouts: dark cycle activity probability (all bout types)	235	0.626537	0.728132	0.533442	0.520284	0.502559	0.503507	0.740843	0.641734	1	0.666788	0.614755	0.541461	1	1	0.591	0.508616	0.595677	0.583302	0.557242	1	1	0.236259	0.010788	0.271709	0.352009	0.271709	-0.2168	30
BA_PE_DCLC_LC_ActProb	feeding bouts	light cycle activity probability (all bout types)	236	0.214419	0.468902	0.151927	0.117597	0.134295	0.135578	0.084182	0.112303	0.981374	0.157409	0.139804	0.129719	1	1	0.126311	0.083031	0.10533	0.17113	0.096926	1	1	0.366842	0.012221	0.147386	0.281561	0.147386	-1.12885	95
BA_PE_DCLC_Large_TotalDur_ms	feeding bouts	large feeding bout total duration (ms)	237	7.34265e+06	6.26522e+06	6.65554e+06	5.53376e+06	5.56454e+06	6.22942e+06	1.38721e+07	6.53429e+06	6.66486e+06	6.20759e+06	8.00245e+06	8.16197e+06	6.42145e+06	6.61616e+06	9.17098e+06	6.67956e+06	5.91717e+06	5.78907e+06	5.65488e+06	5.68736e+06	5.86506e+06	0.136518	0.007931	0.225298	0.331223	0.225298	0.228936	509
BA_PE_DCLC_Large_TotalIntake_mg	feeding bouts	large feeding bout total chow intake (mg)	238	3509.49	2846.53	2615.25	2508.42	4084.13	2579.97	7583.86	3130.91	2751.96	2598.69	2822.06	4419.61	3600.7	2987.64	3030.26	2692.43	2614.9	2639.34	2590.89	2788.39	2628.17	0.425053	0.012762	0.209063	0.319872	0.209063	0.302057	24
BA_PE_DCLC_Large_Number	feeding bouts	total number of large feeding bouts	239	97.669	73.6327	61.0625	57.2667	59.7692	31.2	456.214	40.4375	65.125	45.0667	53.4375	107.111	44.6875	127.067	106.5	125.714	76	44.0625	47.9333	46.5	70.0625	0.366865	0.011916	0.572048	0.472933	0.572048	0.407555	12
BA_PE_DCLC_Large_Probability	feeding bouts	daily probability of a large feeding bout	240	0.409627	0.381894	0.403719	0.383653	0.293762	0.24337	0.794205	0.341245	0.402472	0.316036	0.302227	0.615581	0.280502	0.498953	0.47163	0.470085	0.332023	0.255898	0.231711	0.289462	0.558824	0.425053	0.012736	0.674588	0.514903	0.674588	0.101137	498
BA_PE_DCLC_Large_PerCumIntake	feeding bouts	total percent cumulative food intake in large bouts	241	93.0449	92.9809	94.7768	93.3848	85.6926	88.3217	98.1125	94.089	94.5048	92.795	92.4005	96.3717	88.5645	94.8518	95.285	94.4318	91.939	89.4218	92.0568	90.4519	97.115	0.484925	0.013536	0.965855	0.599248	0.965855	0.000993	10
BA_PE_DCLC_Large_Dur_ms	feeding bouts	large feeding bout average duration (ms)	242	115642	96972.1	108996	96631.4	93100.5	199661	30406.9	161590	102340	137742	149753	76201	143697	52068.4	86112.5	53132.9	77857.5	131383	117974	122309	83711.9	0.172352	0.00899	0.318483	0.361377	0.318483	0.254026	456
BA_PE_DCLC_Large_Size_mg	feeding bouts	large feeding bout average size (mg)	243	52.5696	46.0307	42.829	43.8024	68.3317	82.6915	16.6235	77.4259	42.2566	57.6632	52.8106	41.2619	80.5752	23.5124	28.4532	21.4171	34.4066	59.8999	54.0519	59.9655	37.5119	0.260261	0.010908	0.467398	0.425994	0.467398	0.191633	81
BA_PE_DCLC_Large_MeanIntensity_mgs	feeding bouts	large feeding bout mean feeding intensity (mgs)	244	0.500889	0.47965	0.423372	0.469346	0.744765	0.42901	0.628303	0.504003	0.411254	0.438195	0.368984	0.591655	0.579773	0.480283	0.345385	0.409868	0.460149	0.465984	0.469789	0.51612	0.446896	0.515075	0.013811	0.642231	0.505026	0.642231	0.062507	457
BA_PE_DCLC_Large_RatioIntensity_mgs	feeding bouts	large feeding bout ratio intensity (mgs)	245	0.474588	0.463653	0.392943	0.453294	0.733956	0.41416	0.5467	0.47915	0.412906	0.41863	0.35265	0.541488	0.56073	0.451568	0.330419	0.403085	0.441917	0.455918	0.458169	0.490279	0.448107	0.395668	0.01232	0.798099	0.56222	0.798099	0.03363	97
BA_PE_DCLC_Large_Rate_onperms (x 10^6)	feeding bouts	large feeding bout onset rate (bouts/ms)	246	1.18513	0.898448	0.745199	0.701419	0.722737	0.381605	5.52155	0.493494	0.794777	0.54823	0.652144	1.29018	0.54536	1.55635	1.29971	1.52643	0.932264	0.537733	0.578402	0.567736	0.855033	0.338792	0.01181	0.577474	0.475096	0.577474	0.399542	22
BA_PE_DCLC_Large_Rate_onperactms (x 10^6)	feeding bouts	large feeding bout rate per active state (bout/ms)	247	2.9314	1.97249	2.11212	2.12273	2.21384	1.15726	12.9278	1.26186	0.801848	1.29063	1.67261	3.75337	0.54536	1.55635	3.50326	4.98796	2.55495	1.38532	1.71852	0.567736	0.855033	0.338792	0.011781	0.443526	0.421269	0.443526	0.571572	424
BA_PE_DCLC_Large_ActProb (x 10^6)	feeding bouts	probability of a large bout during active state	248	2.9314	1.97249	2.11212	2.12273	2.21384	1.15726	12.9278	1.26186	0.801848	1.29063	1.67261	3.75337	0.54536	1.55635	3.50326	4.98796	2.55495	1.38532	1.71852	0.567736	0.855033	0.338792	0.011752	0.443526	0.420089	0.443526	0.571572	435
BA_PE_DCLC_Small_MeanTotalBoutDur_ms	feeding bouts	mean small feeding bout duration (ms)	249	555001	490063	358294	846217	368246	359895	946969	452158	987173	421704	282211	527142	440117	730401	424870	561419	572621	663490	717034	183184	342676	0.395668	0.012293	0.538456	0.454043	0.538456	0.179523	436
BA_PE_DCLC_Small_MeanTotalBoutIntake_mg	feeding bouts	mean small feeding bout total food intake (mg)	250	265.581	199.543	144.127	464.923	177.693	162.157	681.893	149.945	341.137	158.76	145.903	229.268	196.696	312.222	160.019	223.556	201.773	294.344	232.103	78.076	166.393	0.454861	0.013133	0.29538	0.365855	0.29538	0.412453	425
BA_PE_DCLC_Small_BoutRate_onperms (x 10^6)	feeding bouts	small feeding bout onset rate (bouts/ms)	251	1.45963	1.19571	1.10064	1.39887	1.12684	1.56288	1.73754	1.45607	1.1864	1.7207	1.43074	1.87557	0.952664	1.56362	1.17996	1.91782	1.18648	1.39361	1.50565	0.675026	0.805696	0.080986	0.005846	0.101017	0.232363	0.101017	0.287735	447
BA_PE_DCLC_Small_BoutRate_onperactms (x 10^6)	feeding bouts	small feeding bout rate per active state (bouts/ms)	252	3.64492	2.71398	3.11954	1.39887	3.41021	1.56288	5.32233	3.92472	3.59789	5.62279	3.34985	5.14016	2.43596	4.02822	1.19046	5.69811	2.79318	1.39361	3.86167	0.675026	2.34391	0.080986	0.005816	0.175577	0.309212	0.175577	0.42548	446
BA_PE_DCLC_Small_BoutNumber	feeding bouts	number of small feeding bouts	253	119.725	98.2461	90.1875	114.625	92	127.6	143.692	119.312	97	141.714	118.214	152.9	78.0625	128.125	96.6875	158.933	97.5333	114.143	123.375	55.3125	66.8889	0.080986	0.005787	0.105791	0.238477	0.105791	0.285248	54
BA_PE_DCLC_Small_BoutProbability	feeding bouts	daily probability of a small feeding bout	254	0.58281	0.625669	0.596281	0.719498	0.616347	0.501047	0.706238	0.52837	0.75663	0.529915	0.205795	0.667977	0.658755	0.744102	0.597528	0.768289	0.683964	0.710538	0.697773	0.441176	0.384419	0.285375	0.011144	0.514933	0.447602	0.514933	-0.102374	64
BA_PE_DCLC_Small_BoutPerCumIntake	feeding bouts	total percent cumulative food intake in small bouts	255	7.46394	6.51023	5.22319	11.4355	6.61523	5.14816	14.3074	4.71495	11.6783	5.5682	1.88755	8.06099	5.91104	10.5782	5.49521	7.94316	7.20501	9.54814	7.59955	2.88503	3.62829	0.338792	0.011724	0.521237	0.44847	0.521237	0.197229	127
BA_PE_DCLC_Small_BoutMeanDur_ms	feeding bouts	small feeding bout mean duration (ms)	256	4754.6	4937.28	3972.77	7382.48	4002.67	2820.49	6590.25	3789.7	10177	2975.73	2387.28	3447.63	5638.01	5700.69	4394.26	3532.42	5871.03	5812.81	5811.83	3311.8	5123.06	0.172352	0.008957	0.832223	0.575468	0.832223	-0.054392	495
BA_PE_DCLC_Small_BoutMeanSize_mg	feeding bouts	small feeding bout mean size (mg)	257	2.22295	2.05004	1.59809	4.05603	1.93144	1.27082	4.74551	1.25675	3.51687	1.12028	1.23422	1.49946	2.51973	2.43685	1.65502	1.4066	2.06876	2.57874	1.88128	1.41154	2.48761	0.192337	0.009578	0.705711	0.524453	0.705711	0.116821	476
BA_PE_DCLC_Small_BoutMeanIntensity_mgs	feeding bouts	small feeding bout mean feeding intensity (mgs)	258	0.568955	0.4742		0.588186	0.517323		0.745221			0.410811	0.673093	0.479099			0.406521		0.418129	0.472089		0.459916	0.556192			0.124984	0.267479	0.124984		83
BA_PE_DCLC_Small_BoutRatioIntensity_mgs	feeding bouts	small feeding bout ratio intensity (mgs)	259	0.461045	0.417252	0.40226	0.549413	0.482538	0.450567	0.72008	0.331621	0.345569	0.376473	0.517	0.434926	0.446918	0.427466	0.376632	0.398198	0.352368	0.44363	0.323698	0.426216	0.485572	0.236338	0.010425	0.292762	0.365289	0.292762	0.14399	1
BA_PE_DCLC_Small_BoutSlopeIntensity_mgs	feeding bouts	small feeding bout slope intensity (mgs)	260	0.386266	0.372391	0.32203	0.459534	0.414009	0.400831	0.701811	0.26652	0.328412	0.308469	0.299832	0.361216	0.417149	0.387738	0.337061	0.348759	0.300187	0.417448	0.279627	0.351828	0.415932	0.311588	0.01136	0.755464	0.549354	0.755464	0.052778	190
BA_PE_DCLC_Small_BoutMeanSize_evtnum	feeding bouts	small feeding bout size per event number	261	1.89194	1.6723	1.42273	3.9373	1.47464	1.51515	1.82709	1.95443	2.40206	1.35434	1.17885	1.85285	1.54364	1.77122	1.62831	1.76888	1.81682	1.45995	1.84651	1.64746	1.83223	0.425053	0.012709	0.406779	0.410586	0.406779	0.178035	2
BA_PE_DCLC_Small_BoutMeanSize_evtdur	feeding bouts	small feeding bout size per event duration	262	4294.65	4436.64	3608.61	6530.34	3625.57	2581.01	5984.12	3385.57	9307.46	2613.76	2284.31	3025.78	5198.3	5139.64	3918.81	2995.52	5308.89	5397.76	4922.85	2997.4	4770.73	0.192337	0.009545	0.856849	0.577153	0.856849	-0.046925	99
BA_PE_DCLC_Small_DC_MeanTotalBoutDur_ms	feeding bouts	mean total dark cycle small feeding bout duration (ms)	263	477734	375341	314311	693938	332712	172042	918971	381917	923253	355489	252642	432069	333485	514388	299776	513265	461305	598629	538114	154501	144404	0.285375	0.011113	0.325107	0.359249	0.325107	0.348008	204
BA_PE_DCLC_Small_DC_MeanTotalBoutIntake_mg	feeding bouts	mean total dark cycle small feeding bout chow intake (mg)	264	229.757	149.005	126.183	378.378	159.605	76.6742	661.595	126.793	315.764	131.218	129.009	192.353	146.665	209.605	109.307	201.322	160.701	263.896	171.399	65.0614	72.0867	0.236338	0.010393	0.195831	0.307987	0.195831	0.62475	203
BA_PE_DCLC_Small_DC_BoutRate_onperms (x 10^6)	feeding bouts	mean dark cycle small feeding bout onsets (per ms)	265	2.4215	1.88023	1.84397	2.21334	1.89408	2.35623	3.06952	2.35384	1.9916	2.94965	2.46987	3.07286	1.45721	2.18582	1.78313	3.29439	1.8649	2.36369	2.38281	1.11102	1.05824	0.037831	0.003835	0.056465	0.149163	0.056465	0.364991	32
BA_PE_DCLC_Small_DC_BoutRate_onperactms (x 10^6)	feeding bouts	mean dark cycle small feeding bout onsets during ACTIVE states (per ms)	266	4.00046	2.87357	3.45673	2.21334	3.64047	2.35623	6.10778	3.98281	3.95545	5.79936	3.33386	5.1586	2.27074	3.74731	1.78313	5.91197	2.79684	2.36369	3.87604	1.11102	1.95442	0.037831	0.003808	0.077323	0.190844	0.077323	0.477322	189
BA_PE_DCLC_Small_DC_BoutNumber	feeding bouts	mean dark cycle small feeding bout number	267	104.488	81.1275	79.5625	95.5	81.7333	101.667	132.462	101.562	85.9333	127.286	106.571	132.6	62.875	94.3125	76.9375	142.133	80.4667	102	102.812	47.9375	45.6667	0.037831	0.003781	0.056419	0.150216	0.056419	0.36507	20
BA_PE_DCLC_Small_DC_BoutProbability	feeding bouts	mean dark cycle probability for engaging in a small feeding bout	268	0.588238	0.62555	0.624632	0.722117	0.617944	0.48229	0.767722	0.53595	0.768176	0.515476	0.190988	0.657086	0.653247	0.752994	0.60284	0.788462	0.693678	0.730435	0.685702	0.435054	0.341079	0.338792	0.011696	0.604142	0.491063	0.604142	-0.088725	471
BA_PE_DCLC_Small_DC_BoutPerCumIntake	feeding bouts	mean dark cycle small feeding bouts per daily chow intake (#/mg)	269	7.42015	6.04777	5.41594	10.6	6.4992	3.12074	17.0069	4.49006	13.0446	4.93542	1.6947	7.39393	5.32742	9.50827	4.97149	8.27065	6.98387	10.5626	6.77343	2.79773	1.77971	0.366865	0.011889	0.44678	0.419645	0.44678	0.295046	478
BA_PE_DCLC_Small_DC_BoutMeanDur_ms	feeding bouts	mean dark cycle small feeding bout duration (ms)	270	4684.36	4496.98	3950.49	7266.37	4070.71	1692.22	6937.65	3760.41	10743.8	2792.84	2370.63	3258.44	5303.94	5454.08	3896.36	3611.15	5732.87	5868.91	5233.94	3222.98	3162.12	0.395668	0.012267	0.845871	0.577816	0.845871	0.058894	528
BA_PE_DCLC_Small_DC_BoutMeanSize_mg	feeding bouts	mean dark cycle small feeding bout size (mg)	271	2.18646	1.81829	1.58596	3.96208	1.95275	0.754173	4.99462	1.24843	3.67452	1.03089	1.21054	1.45063	2.33265	2.22245	1.42072	1.41643	1.99711	2.58722	1.66711	1.35721	1.57854	0.311588	0.011331	0.457278	0.425955	0.457278	0.266015	442
BA_PE_DCLC_Small_DC_BoutMeanIntensity_mgs	feeding bouts	mean dark cycle small feeding bout intentity (mg-s)	272	0.568885	0.475039		0.585361	0.517012		0.74475			0.409102	0.669509	0.487577			0.40177		0.41767	0.46987		0.460344	0.579229			0.131735	0.266732	0.131735		484
BA_PE_DCLC_Small_DC_BoutRatioIntensity_mgs	feeding bouts	mean dark cycle small feeding bout ratio intensity (mg-s)	273	0.459099	0.409247	0.40146	0.545262	0.479708	0.445672	0.71993	0.331992	0.342013	0.36912	0.51064	0.44519	0.439796	0.407485	0.364627	0.392238	0.348361	0.440835	0.318519	0.421106	0.499203	0.153745	0.008355	0.233535	0.334604	0.233535	0.165833	523
BA_PE_DCLC_Small_DC_BoutSlopeIntensity_mgs	feeding bouts	mean dark cycle small feeding bout slope intensity (mg-s)	274	0.365707	0.34687	0.328586	0.456094	0.410043	0.254244	0.70178	0.265648	0.32783	0.2572	0.284369	0.371281	0.412269	0.374982	0.300208	0.347324	0.298595	0.416922	0.258248	0.332027	0.336108	0.285375	0.011083	0.687778	0.519112	0.687778	0.076297	73
BA_PE_DCLC_Small_DC_BoutMeanSize_evtnum	feeding bouts	mean dark cycle small feeding bout mean size/event number	275	1.88062	1.67102	1.43598	3.92343	1.50489	1.2741	1.85772	2.04554	2.4647	1.34961	1.1689	1.7813	1.56262	1.81511	1.58164	1.79644	1.86247	1.47619	1.85046	1.64407	1.70316	0.454861	0.013107	0.437697	0.418082	0.437697	0.170476	477
BA_PE_DCLC_Small_DC_BoutMeanSize_evtdur	feeding bouts	mean dark cycle small feeding bout mean size/event duration	276	4203.61	3934.41	3549.15	6344.57	3655.23	1522.98	6295.41	3315.8	9791.14	2407.53	2281.8	2872.52	4778	4758.51	3375.69	3019.34	5111.08	5416.58	4255.41	2891.77	2753.88	0.366865	0.011863	0.75894	0.550697	0.75894	0.095482	426
BA_PE_DCLC_Small_LC_MeanTotalBoutDur_ms	feeding bouts	mean total light cycle small feeding bout duration (ms)	277	77266.4	114722	43982.8	152279	35533.2	187853	27997.3	70241.5	63920.1	66215.3	29569.1	95072.7	106632	216013	125094	48154.5	111316	64861.6	178920	28682.8	198272	0.080986	0.005758	0.177184	0.307243	0.177184	-0.570233	437
BA_PE_DCLC_Small_LC_MeanTotalBoutIntake_mg	feeding bouts	mean total light cycle small feeding bout chow intake (mg)	278	35.8232	50.5375	17.9443	86.5445	18.0877	85.4826	20.2981	23.1519	25.3725	27.5419	16.894	36.9149	50.0308	102.617	50.7129	22.234	41.0728	30.448	60.7035	13.0146	94.3068	0.060612	0.004922	0.255921	0.357587	0.255921	-0.496458	336
BA_PE_DCLC_Small_LC_BoutRate_onperms (x 10^6)	feeding bouts	mean light cycle small feeding bout onsets (per ms)	279	0.392744	0.438663	0.273884	0.492992	0.266722	0.673663	0.284002	0.457548	0.286612	0.368022	0.294937	0.529059	0.391493	0.871597	0.509103	0.422876	0.436979	0.313353	0.530047	0.190108	0.53233	0.260261	0.010876	0.555921	0.462996	0.555921	-0.159523	144
BA_PE_DCLC_Small_LC_BoutRate_onperactms (x 10^6)	feeding bouts	mean light cycle small feeding bout onsets during ACTIVE states (per ms)	280	2.60475	2.64113	1.80274	0.492992	2.26811	0.673663	2.11476	3.6224	2.114	4.43234	3.50358	5.02289	3.48605	5.09318	0.518765	4.36289	2.77608	0.313353	3.79137	0.190108	4.10372	0.484925	0.01351	0.961725	0.598883	0.961725	-0.020011	101
BA_PE_DCLC_Small_LC_BoutNumber	feeding bouts	mean light cycle small feeding bout number	281	15.2369	17.1186	10.625	19.125	10.2667	25.9333	11.2308	17.75	11.0667	14.4286	11.6429	20.3	15.1875	33.8125	19.75	16.8	17.0667	12.1429	20.5625	7.375	21.2222	0.260261	0.010844	0.533175	0.451844	0.533175	-0.167996	23
BA_PE_DCLC_Small_LC_BoutProbability	feeding bouts	mean light cycle probability for engaging in a small feeding bout	282	0.603798	0.616799	0.445026	0.706697	0.603922	0.591185	0.363184	0.488812	0.677551	0.703833	0.708696	0.749077	0.682584	0.720373	0.577697	0.631579	0.641604	0.578231	0.765116	0.485597	0.529086	0.484925	0.013484	0.79742	0.564092	0.79742	-0.030733	149
BA_PE_DCLC_Small_LC_BoutPerCumIntake	feeding bouts	mean light cycle small feeding bouts per daily chow intake (#/mg)	283	9.96264	9.03356	4.17767	17.4473	7.85224	12.3373	2.31751	6.49719	5.0698	14.3083	14.4068	15.2122	8.70739	13.7351	7.10952	5.84686	8.22387	5.21061	11.5912	3.4182	17.6101	0.425053	0.012682	0.673392	0.517495	0.673392	0.141234	110
BA_PE_DCLC_Small_LC_BoutMeanDur_ms	feeding bouts	mean light cycle small feeding bout duration (ms)	284	4684.49	6594.04	4139.56	7962.28	3461.03	7243.69	2492.91	3957.27	5775.91	4589.18	2539.67	4683.38	7021.05	6388.56	6333.85	2866.34	6522.39	5341.54	8701.28	3889.19	9342.65	0.037831	0.003755	0.049423	0.133694	0.049423	-0.493272	104
BA_PE_DCLC_Small_LC_BoutMeanSize_mg	feeding bouts	mean light cycle small feeding bout size (mg)	285	2.18548	2.98319	1.68887	4.5252	1.76178	3.29624	1.80737	1.30433	2.2927	1.90885	1.45101	1.81847	3.29421	3.03487	2.56774	1.32345	2.40661	2.50748	2.95214	1.76469	4.44378	0.052055	0.004402	0.128359	0.269582	0.128359	-0.448903	109
BA_PE_DCLC_Small_LC_BoutMeanIntensity_mgs	feeding bouts	mean light cycle small feeding bout intensity (mg-s)	286	0.517587	0.472927	0.489208	0.60229	0.519799	0.48319	0.750784	0.351355	0.423739	0.42589	0.705898	0.423719	0.511577	0.485438	0.425029	0.45786	0.420294	0.490733	0.357276	0.457133	0.506621	0.338792	0.011668	0.350693	0.372899	0.350693	0.130183	103
BA_PE_DCLC_Small_LC_BoutRatioIntensity_mgs	feeding bouts	mean light cycle small feeding bout ratio intensity (mg-s)	287	0.476751	0.449921	0.407983	0.56833	0.509035	0.45505	0.725003	0.329605	0.396942	0.415945	0.571339	0.38828	0.46919	0.475048	0.4054	0.461723	0.368976	0.46943	0.339277	0.453742	0.475644	0.484925	0.013457	0.538592	0.453027	0.538592	0.083565	154
BA_PE_DCLC_Small_LC_BoutSlopeIntensity_mgs	feeding bouts	mean light cycle small feeding bout slope intensity (mg-s)	288	0.393232	0.412977	0.275524	0.47614	0.469423	0.399639	0.594847	0.275939	0.35452	0.399659	0.359692	0.326933	0.424308	0.434521	0.376421	0.442721	0.308601	0.429552	0.319276	0.444628	0.424512	0.236338	0.010361	0.602039	0.491717	0.602039	-0.070683	134
BA_PE_DCLC_Small_LC_BoutMeanSize_evtnum	feeding bouts	mean light cycle small feeding bout mean size/event number	289	1.88247	1.63212	1.32353	4.00654	1.23377	2.46015	1.46575	1.4331	1.91566	1.39604	1.26994	2.3202	1.46502	1.6488	1.81013	1.53571	1.60156	1.32353	1.82675	1.66949	2.10995	0.410296	0.012476	0.390423	0.400049	0.390423	0.205877	50
BA_PE_DCLC_Small_LC_BoutMeanSize_evtdur	feeding bouts	mean light cycle small feeding bout mean size/event duration	290	4404.65	6388.13	4053.88	7457.98	3389.47	6728.83	2312.6	3784.79	5551.66	4433.11	2307.25	4026.91	6938.33	6202.7	6034.57	2794.01	6241.55	5239.71	8260.06	3683.98	9110.65	0.032011	0.003492	0.035322	0.103858	0.035322	-0.536368	60
BA_PE_DCLC_Small_TotalDur_ms	feeding bouts	small feeding bout total duration (ms)	291	544021	501043	358294	368246	946969	987173	282211	440117	424870	572621	717034	342676	846217	359895	452158	421704	527142	730401	561419	663490	183184	0.454861	0.01308	0.684828	0.518042	0.684828	0.118728	222
BA_PE_DCLC_Small_TotalIntake_mg	feeding bouts	small feeding bout total intake (mg)	292	244.774	220.349	144.127	177.693	681.893	341.137	145.903	196.696	160.019	201.773	232.103	166.393	464.923	162.157	149.945	158.76	229.268	312.222	223.556	294.344	78.076	0.395668	0.01224	0.702603	0.523293	0.702603	0.151657	525
BA_PE_DCLC_Small_Number	feeding bouts	number of small feeding bouts	293	100.364	117.607	90.1875	92	143.692	97	118.214	78.0625	96.6875	97.5333	123.375	66.8889	114.625	127.6	119.312	141.714	152.9	128.125	158.933	114.143	55.3125	0.080986	0.00573	0.200287	0.313537	0.200287	-0.228725	486
BA_PE_DCLC_Small_Probability	feeding bouts	probability for small feeding bouts (DC and LC)	294	0.590373	0.618106	0.596281	0.616347	0.706238	0.75663	0.205795	0.658755	0.597528	0.683964	0.697773	0.384419	0.719498	0.501047	0.52837	0.529915	0.667977	0.744102	0.768289	0.710538	0.441176	0.425053	0.012656	0.674588	0.516068	0.674588	-0.066226	118
BA_PE_DCLC_Small_PerCumIntake	feeding bouts	total percent cumulative food intake in small feeding bouts	295	6.95508	7.0191	5.22319	6.61523	14.3074	11.6783	1.88755	5.91104	5.49521	7.20501	7.59955	3.62829	11.4355	5.14816	4.71495	5.5682	8.06099	10.5782	7.94316	9.54814	2.88503	0.484925	0.013431	0.965855	0.59815	0.965855	-0.013219	112
BA_PE_DCLC_Small_Dur_ms	feeding bouts	small feeding bout duration (ms)	296	5396.82	4295.07	3972.77	4002.67	6590.25	10177	2387.28	5638.01	4394.26	5871.03	5811.83	5123.06	7382.48	2820.49	3789.7	2975.73	3447.63	5700.69	3532.42	5812.81	3311.8	0.080986	0.005702	0.190751	0.310096	0.190751	0.329428	96
BA_PE_DCLC_Small_Size_mg	feeding bouts	small feeding bout size (mg)	297	2.36385	1.90914	1.59809	1.93144	4.74551	3.51687	1.23422	2.51973	1.65502	2.06876	1.88128	2.48761	4.05603	1.27082	1.25675	1.12028	1.49946	2.43685	1.4066	2.57874	1.41154	0.106147	0.007023	0.314671	0.36191	0.314671	0.30822	86
BA_PE_DCLC_Small_MeanIntensity_mgs	feeding bouts	small bout mean feeding intensity (mgs)	298	0.552747	0.490409		0.517323	0.745221		0.673093		0.406521	0.418129		0.556192	0.588186			0.410811	0.479099			0.472089	0.459916			0.330317	0.360297	0.330317		128
BA_PE_DCLC_Small_RatioIntensity_mgs	feeding bouts	small bout mean feeding ratio intensity (mgs)	299	0.445264	0.433033	0.40226	0.482538	0.72008	0.345569	0.517	0.446918	0.376632	0.352368	0.323698	0.485572	0.549413	0.450567	0.331621	0.376473	0.434926	0.427466	0.398198	0.44363	0.426216	0.484925	0.013405	0.772146	0.556695	0.772146	0.040183	479
BA_PE_DCLC_Small_Rate_onperms (x 10^6)	feeding bouts	small feeding bout onset rate (bouts/ms)	300	1.22126	1.43407	1.10064	1.12684	1.73754	1.1864	1.43074	0.952664	1.17996	1.18648	1.50565	0.805696	1.39887	1.56288	1.45607	1.7207	1.87557	1.56362	1.91782	1.39361	0.675026	0.080986	0.005674	0.192191	0.31094	0.192191	-0.231743	553
BA_PE_DCLC_Small_Rate_onperactms (x 10^6)	feeding bouts	small feeding bout onset rate within active states (bouts/ms)	301	3.1425	3.2164	3.11954	3.41021	5.32233	3.59789	3.34985	2.43596	1.19046	2.79318	3.86167	2.34391	1.39887	1.56288	3.92472	5.62279	5.14016	4.02822	5.69811	1.39361	0.675026	0.425053	0.01263	0.916556	0.592582	0.916556	-0.033535	556
BA_PE_DCLC_Small_ActProb (x 10^6)	feeding bouts	probability of small feeding bout	302	3.1425	3.2164	3.11954	3.41021	5.32233	3.59789	3.34985	2.43596	1.19046	2.79318	3.86167	2.34391	1.39887	1.56288	3.92472	5.62279	5.14016	4.02822	5.69811	1.39361	0.675026	0.425053	0.012603	0.916556	0.591451	0.916556	-0.033535	546
BA_LE_DCLC_Large_MeanTotalBoutDur_ms	drinking bouts	mean total dark cycle large drinking bout duration (ms)	303	966505	421595	483539	5508166	303853	685372	497972	398033	574656	307135	557363	348966	367309	266677	361275	669895	307389	394910	299206	355950	825683	0.120661	0.007465	0.298838	0.363482	0.298838	1.19692	549
BA_LE_DCLC_Large_MeanTotalBoutIntake_mg	drinking bouts	mean total dark cycle large drinking bout water intake (mg)	304	3628.79	3705.38	3532.62	1569.75	3136.74	4726.4	4295.13	3922.1	3565.6	3597.78	4464.54	3477.21	3980.78	3572.04	3747.66	3620.98	3206.88	4132.87	3529.26	3479.9	4380.47	0.484925	0.013379	0.801549	0.562307	0.801549	-0.030136	560
BA_LE_DCLC_Large_BoutRate_onperms (x 10^6)	drinking bouts	mean total large drinking bout onsets (per ms)	305	0.784967	0.569521	0.633076	1.26386	0.64671	0.934137	0.691111	0.811557	0.535714	0.699901	0.917233	0.716371	0.427898	0.493494	0.535445	0.663674	0.429825	0.64448	0.658246	0.622397	0.705319	0.003642	0.000913	0.009027	0.041811	0.009027	0.462884	563
BA_LE_DCLC_Large_BoutRate_onperactms (x 10^6)	drinking bouts	mean total large drinking bout onsets during ACTIVE states (per ms)	306	1.82765	1.26981	1.79433	1.26386	1.95716	0.934137	2.11697	2.18748	1.62461	2.28709	2.14755	1.96328	1.09414	1.27135	0.540208	1.97187	1.01188	0.64448	1.68826	0.622397	2.0519	0.022577	0.002782	0.025512	0.088932	0.025512	0.525373	542
BA_LE_DCLC_Large_BoutNumber	drinking bouts	mean total large drinking bout number	307	64.3787	46.7987	51.875	103.562	52.8	76.2667	57.1538	66.5	43.8	57.6429	75.7857	58.4	35.0625	40.4375	43.875	55	35.3333	52.7857	53.9375	51	58.5556	0.005665	0.001038	0.009567	0.041472	0.009567	0.460114	539
BA_LE_DCLC_Large_BoutProbability	drinking bouts	mean total probability for engaging in a large drinking bout	308	0.844644	0.874286	0.882979	0.649549	0.876106	0.896552	0.759714	0.877888	0.891452	0.911864	0.758399	0.941935	0.857798	0.792892	0.909326	0.882353	0.874587	0.949871	0.939064	0.928328	0.631894	0.236338	0.010329	0.498127	0.443248	0.498127	-0.049762	532
BA_LE_DCLC_Large_BoutPerCumIntake	drinking bouts	mean total large drinking bouts per daily water intake (#/mg)	309	98.8189	98.874	97.4375	97.6155	99.107	99.5731	98.9574	99.0977	99.5206	99.4941	97.5855	99.8003	99.1836	98.6384	99.4954	97.5712	99.0626	99.7508	99.7523	99.5295	96.0591	0.338792	0.011639	0.909037	0.593394	0.909037	-0.000805	535
BA_LE_DCLC_Large_BoutMeanDur_ms	drinking bouts	mean total large drinking bout duration (ms)	310	12372.6	8904.7	9321.24	53186.9	5754.78	8986.52	8712.83	5985.46	13120	5328.25	7354.46	5975.44	10475.8	6594.81	8234.18	12179.9	8699.69	7481.39	5547.27	6979.42	14100.9	0.366865	0.011836	0.467435	0.424883	0.467435	0.474509	240
BA_LE_DCLC_Large_BoutMeanSize_mg	drinking bouts	mean total large drinking bout size (mg)	311	60.1038	81.1676	68.0986	15.1575	59.4079	61.9721	75.1504	58.979	81.4064	62.415	58.91	59.5412	113.534	88.3349	85.4168	65.8359	90.7606	78.2952	65.4323	68.2334	74.8088	0.002293	0.000964	0.009148	0.041243	0.009148	-0.433447	49
BA_LE_DCLC_Large_BoutMeanIntensity_mgs	drinking bouts	mean total large drinking bout intentity (mg-s)	312	9.8119	11.291	8.89638	0.69111	12.3277	14.9419	9.30928	11.1217	7.24332	12.2784	9.43532	11.8739	11.4586	14.6696	12.0951	7.73098	11.2096	12.164	13.3555	10.7278	9.31637	0.236338	0.010298	0.297358	0.365626	0.297358	-0.20257	59
BA_LE_DCLC_Large_BoutRatioIntensity_mgs	drinking bouts	mean total large drinking bout ratio intensity (mg-s)	313	7.91822	9.70421	7.30575	0.284986	10.3232	6.89611	8.62526	9.8537	6.20475	11.714	8.01011	9.96433	10.8377	13.3946	10.3734	5.40529	10.4326	10.4653	11.7954	9.77637	5.30527	0.070233	0.005283	0.183632	0.305874	0.183632	-0.293434	27
BA_LE_DCLC_Large_BoutSlopeIntensity_mgs	drinking bouts	mean total large drinking bout slope intensity (mg-s)	314	4.55101	6.17259	4.81513	0.161758	3.69508	0.808413	6.44737	6.08278	4.24386	6.90245	6.18948	6.16383	7.78879	9.0085	5.58469	4.21631	8.25944	6.4443	7.18687	6.67236	0.176881	0.037831	0.003729	0.1551	0.291361	0.1551	-0.439688	15
BA_LE_DCLC_Large_BoutMeanSize_evtnum	drinking bouts	mean total large drinking bout mean size/event number	315	66.0842	57.3434	61.8133	197.664	39.197	40.6696	61.2921	42.4765	85.6058	44.2354	49.3619	38.5257	75.1426	47.3478	53.3048	65.7588	65.9604	50.8417	40.6396	53.6348	63.9943	0.172352	0.008925	0.58416	0.479431	0.58416	0.204676	512
BA_LE_DCLC_Large_BoutMeanSize_evtdur	drinking bouts	mean total large drinking bout mean size/event duration	316	4426.34	3065.82	2716	21999.5	1863.66	3696.16	2781.45	1714.62	3965.36	1742.21	2196.01	1588.41	3488.27	2202.82	2473.15	2546.99	3033.31	2481.02	2118.38	2624.11	7123.87	0.311588	0.011303	0.510197	0.445777	0.510197	0.52984	473
BA_LE_DCLC_Large_DC_MeanTotalBoutDur_ms	drinking bouts	mean dark cycle light cycle large drinking bout duration (ms)	317	756890	349337	402481	4.12077e+06	266138	539372	373661	332819	467422	278364	505662	282210	307645	194992	272952	591630	248754	327072	221408	295888	715424	0.080986	0.005646	0.296148	0.365468	0.296148	1.11547	431
BA_LE_DCLC_Large_DC_MeanTotalBoutIntake_mg	drinking bouts	mean dark cycle light cycle large drinking bout water intake (mg)	318	3051.65	3041.78	3012.49	1212.31	2779.15	3639.49	3303.83	3346.58	2943.41	3304.52	4090.75	2883.97	3353.78	2620.74	2779.71	3155.44	2604.78	3487.85	2687.33	2954.64	3815.92	0.311588	0.011274	0.97138	0.598284	0.97138	0.004674	420
BA_LE_DCLC_Large_DC_BoutRate_onperms (x 10^6)	drinking bouts	mean dark cycle large drinking bout onsets (per ms)	319	1.30695	0.919999	1.08349	2.03517	1.12316	1.50181	1.07308	1.33119	0.835883	1.2464	1.63886	1.20041	0.699635	0.703981	0.789443	1.179	0.662835	1.07757	1.00093	1.04873	1.16638	0.002898	0.000863	0.006309	0.032321	0.006309	0.506494	462
BA_LE_DCLC_Large_DC_BoutRate_onperactms (x 10^6)	drinking bouts	mean dark cycle large drinking bout onsets during ACTIVE states (per ms)	320	2.04526	1.40613	2.03113	2.03517	2.15875	1.50181	2.13524	2.25244	1.66012	2.45057	2.21215	2.0152	1.09023	1.20689	0.789443	2.11577	0.994071	1.07757	1.62817	1.04873	2.15414	0.003642	0.000898	0.002692	0.019366	0.002692	0.540552	501
BA_LE_DCLC_Large_DC_BoutNumber	drinking bouts	mean dark cycle large drinking bout number	321	56.3941	39.6962	46.75	87.8125	48.4667	64.8	46.3077	57.4375	36.0667	53.7857	70.7143	51.8	30.1875	30.375	34.0625	50.8667	28.6	46.5	43.1875	45.25	50.3333	0.002898	0.000845	0.006302	0.032785	0.006302	0.506542	53
BA_LE_DCLC_Large_DC_BoutProbability	drinking bouts	mean dark cycle probability for engaging in a large drinking bout	322	0.853132	0.874499	0.930348	0.690418	0.89532	0.912676	0.726176	0.876908	0.878247	0.912727	0.759785	0.948718	0.847368	0.762951	0.902318	0.931624	0.871951	0.954545	0.943989	0.927017	0.615489	0.213678	0.010146	0.645405	0.502844	0.645405	-0.035688	63
BA_LE_DCLC_Large_DC_BoutPerCumIntake	drinking bouts	mean dark cycle large drinking bouts per daily water intake (#/mg)	323	99.1294	99.0768	99.4857	98.4646	99.4595	99.7065	98.7259	99.0685	99.4396	99.5508	97.5453	99.8479	99.1083	98.2868	99.4619	99.8695	99.1692	99.8928	99.8158	99.4949	95.6977	0.213678	0.010112	0.911158	0.591353	0.911158	0.000767	450
BA_LE_DCLC_Large_DC_BoutMeanDur_ms	drinking bouts	mean dark cycle large drinking bout duration (ms)	324	11394.9	8631.26	8609.22	46927	5491.15	8323.65	8069.08	5794.46	12959.9	5175.43	7150.78	5448.07	10191.1	6419.5	8013.28	11631	8697.7	7033.81	5126.67	6538.96	14213.7	0.311588	0.011245	0.509633	0.446438	0.509633	0.400742	19
BA_LE_DCLC_Large_DC_BoutMeanSize_mg	drinking bouts	mean dark cycle large drinking bout size (mg)	325	57.7933	78.9095	64.4383	13.8056	57.3414	56.165	71.3451	58.2648	81.6102	61.4386	57.849	55.675	111.098	86.2795	81.6061	62.0336	91.0763	75.0075	62.2248	65.2959	75.8129	0.002293	0.000936	0.009534	0.041868	0.009534	-0.449296	417
BA_LE_DCLC_Large_DC_BoutMeanIntensity_mgs	drinking bouts	mean dark cycle large drinking bout intensity (mg-s)	326	9.96912	11.4318	9.07255	0.726534	12.4635	15.3773	9.49978	11.2728	7.29534	12.3697	9.50681	12.107	11.5517	14.8372	12.052	7.81773	11.2968	12.3922	13.6148	10.8468	9.62727	0.213678	0.010079	0.310757	0.359856	0.310757	-0.197514	31
BA_LE_DCLC_Large_DC_BoutRatioIntensity_mgs	drinking bouts	mean dark cycle large drinking bout ratio intensity (mg-s)	327	8.03436	9.77634	7.4848	0.294194	10.4425	6.74764	8.84179	10.0553	6.29711	11.8712	8.0899	10.2192	10.9014	13.4402	10.1838	5.33347	10.4713	10.6639	12.1375	9.98567	5.33378	0.092938	0.006325	0.202845	0.31608	0.202845	-0.283111	428
BA_LE_DCLC_Large_DC_BoutSlopeIntensity_mgs	drinking bouts	mean dark cycle large drinking bout slope intensity (mg-s)	328	4.60886	6.14147	4.965	0.17758	3.56134	0.780177	6.52294	6.17569	4.30779	7.2314	6.198	6.16862	7.83976	8.46985	5.3065	4.16235	8.18329	6.44985	7.45988	7.09138	0.166531	0.044487	0.00405	0.1809	0.304321	0.1809	-0.414176	452
BA_LE_DCLC_Large_DC_BoutMeanSize_evtnum	drinking bouts	mean dark cycle large drinking bout mean size/event number	329	61.9427	55.3212	58.0749	173.87	37.4883	37.4023	58.0648	41.6812	85.0647	43.4276	48.5657	35.7876	73.1118	45.8045	50.589	61.498	65.8322	48.2565	38.5673	51.2072	63.4481	0.172352	0.008893	0.634779	0.501499	0.634779	0.163103	513
BA_LE_DCLC_Large_DC_BoutMeanSize_evtdur	drinking bouts	mean dark cycle large drinking bout mean size/event duration	330	4097.71	2983.53	2543.78	19610.5	1776.48	3529.92	2610.01	1665.69	3934.91	1706.06	2144.69	1455.07	3376.99	2124.1	2359.92	2368.83	3011.08	2333.8	1980.43	2490.73	7321.31	0.338792	0.011612	0.546562	0.456326	0.546562	0.4578	511
BA_LE_DCLC_Large_LC_MeanTotalBoutDur_ms	drinking bouts	mean total light cycle large drinking bout duration (ms)	331	209615	72258	81058.1	1.38739e+06	37714.7	146000	124311	65213.8	107235	28771.3	51700.9	66755.5	59663.8	71685.2	88322.2	78264.5	58634.9	67838.3	77797.9	60062.2	110259	0.338792	0.011584	0.310123	0.360357	0.310123	1.53652	432
BA_LE_DCLC_Large_LC_MeanTotalBoutIntake_mg	drinking bouts	mean total light cycle large drinking bout water intake (mg)	332	577.137	663.604	520.124	357.442	357.589	1086.91	991.306	575.517	622.195	293.259	373.784	593.244	626.998	951.303	967.955	465.536	602.092	645.022	841.926	525.263	564.558	0.136518	0.007899	0.419058	0.411914	0.419058	-0.201408	474
BA_LE_DCLC_Large_LC_BoutRate_onperms (x 10^6)	drinking bouts	mean light cycle large drinking bout onsets (per ms)	333	0.205557	0.182249	0.132109	0.405993	0.112578	0.297866	0.274276	0.233607	0.200283	0.098382	0.12847	0.172009	0.125665	0.259385	0.25294	0.104041	0.172402	0.162206	0.277106	0.14822	0.206243	0.395668	0.012214	0.536205	0.453275	0.536205	0.173628	472
BA_LE_DCLC_Large_LC_BoutRate_onperactms (x 10^6)	drinking bouts	mean light cycle large drinking bout onsets during ACTIVE states (per ms)	334	1.22438	1.00188	0.869556	0.405993	0.957318	0.297866	2.04234	1.84947	1.47725	1.18488	1.5261	1.63306	1.11898	1.51571	0.257741	1.07341	1.09525	0.162206	1.98211	0.14822	1.58992	0.192337	0.009512	0.425446	0.411024	0.425446	0.289346	430
BA_LE_DCLC_Large_LC_BoutNumber	drinking bouts	mean light cycle large drinking bout number	335	7.98456	7.10246	5.125	15.75	4.33333	11.4667	10.8462	9.0625	7.73333	3.85714	5.07143	6.6	4.875	10.0625	9.8125	4.13333	6.73333	6.28571	10.75	5.75	8.22222	0.366865	0.011809	0.546269	0.45721	0.546269	0.168893	461
BA_LE_DCLC_Large_LC_BoutProbability	drinking bouts	mean light cycle probability for engaging in a large drinking bout	336	0.793361	0.860521	0.602941	0.488372	0.706522	0.815166	0.946309	0.884146	0.958678	0.9	0.739583	0.891892	0.928571	0.899441	0.934524	0.534483	0.885965	0.916667	0.919786	0.938776	0.755102	0.144955	0.008124	0.304718	0.361529	0.304718	-0.117233	419
BA_LE_DCLC_Large_LC_BoutPerCumIntake	drinking bouts	mean light cycle large drinking bouts per daily water intake (#/mg)	337	97.2845	97.6567	87.0565	94.8416	96.4503	99.1291	99.7372	99.2676	99.9056	98.8593	98.0278	99.5696	99.5883	99.6201	99.5919	84.4054	98.6038	98.9897	99.55	99.7243	98.5755	0.366865	0.011783	0.849836	0.577028	0.849836	-0.00551	463
BA_LE_DCLC_Large_LC_BoutMeanDur_ms	drinking bouts	mean light cycle large drinking bout duration (ms)	338	18563.3	10926.7	15816.2	88088.4	8703.4	12732.5	11461.3	7196.01	13866.6	7459.22	10194.5	10114.5	12238.7	7124	9000.99	18935	8708.16	10792.5	7237.02	10445.6	13409.9	0.338792	0.011556	0.343629	0.371225	0.343629	0.764591	421
BA_LE_DCLC_Large_LC_BoutMeanSize_mg	drinking bouts	mean light cycle large drinking bout size (mg)	339	77.647	96.6022	101.488	22.6948	82.5204	94.7888	91.397	63.5054	80.4563	76.0301	73.7039	89.8854	128.615	94.5395	98.6451	112.63	89.4196	102.617	78.3187	91.35	68.6625	0.032011	0.003466	0.045629	0.126465	0.045629	-0.315126	500
BA_LE_DCLC_Large_LC_BoutMeanIntensity_mgs	drinking bouts	mean light cycle large drinking bout intensity (mg-s)	340	8.62229	10.4125	7.28935	0.493605	10.8087	12.4813	8.49594	10.1643	7.0007	11.0059	8.43849	10.0446	10.8818	14.1636	12.2448	6.66332	10.8395	10.4755	12.3137	9.79132	7.41314	0.136518	0.007867	0.177352	0.305964	0.177352	-0.272168	502
BA_LE_DCLC_Large_LC_BoutRatioIntensity_mgs	drinking bouts	mean light cycle large drinking bout ratio intensity (mg-s)	341	7.25113	9.40499	6.41669	0.257636	9.4814	7.44461	7.97441	8.82508	5.80218	10.1928	7.22975	8.88681	10.5089	13.2706	10.9594	5.94824	10.2685	9.50823	10.822	8.74531	5.12029	0.026951	0.003081	0.082393	0.200431	0.082393	-0.375219	510
BA_LE_DCLC_Large_LC_BoutSlopeIntensity_mgs	drinking bouts	mean light cycle large drinking bout slope intensity (mg-s)	342	4.23123	6.30886	3.39388	0.106294	4.11614	0.872773	6.37544	5.88391	3.80968	5.98597	6.23163	5.5366	7.26362	10.9288	6.92016	4.21158	8.76341	6.08304	6.30181	5.17111	0.460633	0.018818	0.002561	0.081839	0.200527	0.081839	-0.5763	499
BA_LE_DCLC_Large_LC_BoutMeanSize_evtnum	drinking bouts	mean light cycle large drinking bout mean size/event number	343	93.0379	71.9315	95.9146	330.325	58.3077	59.1337	75.0709	47.5172	88.1293	55.5	60.4648	60.0152	87.7179	52.0062	62.7325	118.194	66.5049	69.9659	48.9651	72.7391	67.3378	0.395668	0.012187	0.452867	0.423012	0.452867	0.371195	506
BA_LE_DCLC_Large_LC_BoutMeanSize_evtdur	drinking bouts	mean light cycle large drinking bout mean size/event duration	344	6451.86	3658.81	4287.05	35318.9	2838.72	4635.58	3513.42	2024.72	4107.36	2246.35	2911.63	2634.89	4177.4	2440.44	2866.22	4739.48	3127.73	3570.07	2672.58	3673.7	5915.23	0.338792	0.011529	0.399521	0.404468	0.399521	0.818339	517
BA_LE_DCLC_Large_TotalDur_ms	drinking bouts	mean total large drinking bout duration (ms)	345	966505	421595	483539	5508166	303853	685372	497972	398033	574656	307135	557363	348966	367309	266677	361275	669895	307389	394910	299206	355950	825683	0.120661	0.007433	0.298838	0.362179	0.298838	1.19692	7
BA_LE_DCLC_Large_TotalIntake_mg	drinking bouts	mean total large drinking bout water intake (mg)	346	3628.79	3705.38	3532.62	1569.75	3136.74	4726.4	4295.13	3922.1	3565.6	3597.78	4464.54	3477.21	3980.78	3572.04	3747.66	3620.98	3206.88	4132.87	3529.26	3479.9	4380.47	0.484925	0.013354	0.801549	0.561143	0.801549	-0.030136	82
BA_LE_DCLC_Large_Number	drinking bouts	mean total number of large drinking bouts	347	64.3787	46.7987	51.875	103.562	52.8	76.2667	57.1538	66.5	43.8	57.6429	75.7857	58.4	35.0625	40.4375	43.875	55	35.3333	52.7857	53.9375	51	58.5556	0.005665	0.001025	0.009567	0.040947	0.009567	0.460114	8
BA_LE_DCLC_Large_Probability	drinking bouts	probability of large drinking bout occurrence (DC and LC)	348	0.844644	0.874286	0.882979	0.649549	0.876106	0.896552	0.759714	0.877888	0.891452	0.911864	0.758399	0.941935	0.857798	0.792892	0.909326	0.882353	0.874587	0.949871	0.939064	0.928328	0.631894	0.236338	0.010267	0.498127	0.442085	0.498127	-0.049762	98
BA_LE_DCLC_Large_PerCumIntake	drinking bouts	total percent cumulative water intake in large drinking bouts	349	98.8189	98.874	97.4375	97.6155	99.107	99.5731	98.9574	99.0977	99.5206	99.4941	97.5855	99.8003	99.1836	98.6384	99.4954	97.5712	99.0626	99.7508	99.7523	99.5295	96.0591	0.338792	0.011501	0.909037	0.59225	0.909037	-0.000805	418
BA_LE_DCLC_Large_Dur_ms	drinking bouts	large drinking bout duration (ms)	350	12372.6	8904.7	9321.24	53186.9	5754.78	8986.52	8712.83	5985.46	13120	5328.25	7354.46	5975.44	10475.8	6594.81	8234.18	12179.9	8699.69	7481.39	5547.27	6979.42	14100.9	0.366865	0.011756	0.467435	0.423744	0.467435	0.474509	429
BA_LE_DCLC_Large_Size_mg	drinking bouts	large drinking bout size (mg)	351	60.1038	81.1676	68.0986	15.1575	59.4079	61.9721	75.1504	58.979	81.4064	62.415	58.91	59.5412	113.534	88.3349	85.4168	65.8359	90.7606	78.2952	65.4323	68.2334	74.8088	0.002293	0.00091	0.009148	0.0407	0.009148	-0.433447	265
BA_LE_DCLC_Large_MeanIntensity_mgs	drinking bouts	large bout mean drinking intensity (mgs)	352	9.8119	11.291	8.89638	0.69111	12.3277	14.9419	9.30928	11.1217	7.24332	12.2784	9.43532	11.8739	11.4586	14.6696	12.0951	7.73098	11.2096	12.164	13.3555	10.7278	9.31637	0.236338	0.010236	0.297358	0.364302	0.297358	-0.20257	267
BA_LE_DCLC_Large_RatioIntensity_mgs	drinking bouts	large bout mean drinking ratio intensity (mgs)	353	7.91822	9.70421	7.30575	0.284986	10.3232	6.89611	8.62526	9.8537	6.20475	11.714	8.01011	9.96433	10.8377	13.3946	10.3734	5.40529	10.4326	10.4653	11.7954	9.77637	5.30527	0.070233	0.005255	0.183632	0.304374	0.183632	-0.293434	253
BA_LE_DCLC_Large_Rate_onperms (x 10^6)	drinking bouts	large drinking bout onset rate (bouts/ms)	354	0.784967	0.569521	0.633076	1.26386	0.64671	0.934137	0.691111	0.811557	0.535714	0.699901	0.917233	0.716371	0.427898	0.493494	0.535445	0.663674	0.429825	0.64448	0.658246	0.622397	0.705319	0.003642	0.000882	0.009027	0.041246	0.009027	0.462884	251
BA_LE_DCLC_Large_Rate_onperactms (x 10^6)	drinking bouts	large drinking bout onset rate within active states (bouts/ms)	355	1.82765	1.26981	1.79433	1.26386	1.95716	0.934137	2.11697	2.18748	1.62461	2.28709	2.14755	1.96328	1.09414	1.27135	0.540208	1.97187	1.01188	0.64448	1.68826	0.622397	2.0519	0.022577	0.002758	0.025512	0.088024	0.025512	0.525373	521
BA_LE_DCLC_Large_ActProb (x 10^6)	drinking bouts	probability of large drinking bout	356	1.82765	1.26981	1.79433	1.26386	1.95716	0.934137	2.11697	2.18748	1.62461	2.28709	2.14755	1.96328	1.09414	1.27135	0.540208	1.97187	1.01188	0.64448	1.68826	0.622397	2.0519	0.022577	0.002735	0.025512	0.087135	0.025512	0.525373	440
BA_LE_DCLC_ActProb	drinking bouts	probability of drinking bout (both DC and LC)	357	0.430725	0.605218	0.35282	0.330433	0.326463	0.329749	0.427108	0.391083	0.991182	0.424777	0.389897	0.34374	1	1	0.371	0.306022	0.364885	0.388166	0.336571	1	1	0.285341	0.011391	0.180145	0.304567	0.180145	-0.490687	524
BA_LE_DCLC_MeanLickingCoeff_mgl	drinking bouts	mean overall licking coefficient (mg/l)	358	1.39602	1.36807	1.15508	1.5753	1.23161	0.993822	1.22255	1.5378	1.70444	1.44795	1.70259	1.38904	0.105553	1.71917	1.41743	1.46422	1.58011	2.00034	1.04426	1.5829	1.31146	0.285375	0.011053	0.877107	0.583821	0.877107	0.029171	522
BA_LE_DCLC_DC_BoutThresh_mg	drinking bouts	mean dark cycle licking bout threshold (mg)	359	18.7947	18.4538	49.1672	23.3714	16.2465	6.67914	10	27.7499	15.2911	19.9497	10.6295	8.86241	4.59209	11.5241	10.2086	16.2465	11.9993	11.9993	48.3656	21.9971	13.5456	0.5	0.013534	0.953596	0.600456	0.953596	0.026411	483
BA_LE_DCLC_LC_BoutThresh_mg	drinking bouts	mean light cycle licking bout threshold (mg)	360	11.6222	7.078	9.42421	4.8344	17.2616	10.106	10.2086	21.9971	8.86241	16.4115	3.57058	13.5456	1.2103	3.57058	10.9566	15.2911	2.19873	17.2616	1.62393	2.63714	11.9993	0.065282	0.005212	0.103908	0.235805	0.103908	0.715469	441
BA_LE_DCLC_DC_ActProb	drinking bouts	mean dark cycle probability of active state with licking event	361	0.626537	0.728132	0.533442	0.520284	0.502559	0.503507	0.740843	0.641734	1	0.666788	0.614755	0.541461	1	1	0.591	0.508616	0.595677	0.583302	0.557242	1	1	0.236259	0.010754	0.271709	0.350666	0.271709	-0.2168	485
BA_LE_DCLC_LC_ActProb	drinking bouts	mean light cycle probability of active state with licking event	362	0.214419	0.468902	0.151927	0.117597	0.134295	0.135578	0.084182	0.112303	0.981374	0.157409	0.139804	0.129719	1	1	0.126311	0.083031	0.10533	0.17113	0.096926	1	1	0.366842	0.012193	0.147386	0.27998	0.147386	-1.12885	443
BA_LE_DCLC_Small_MeanTotalBoutDur_ms	drinking bouts	mean small drinking bout duration (ms)	363	19990.4	17955.6	12397.8	142632	4213.2	9676.2	7822.69	4395.88	4157.07	2518.29	11630.2	460.4	2724.69	5642.94	2999.94	10664.6	4947.87	1714.57	864	2866.62	146100	0.153745	0.008323	0.919161	0.592002	0.919161	0.154868	114
BA_LE_DCLC_Small_MeanTotalBoutIntake_mg	drinking bouts	mean small drinking bout total water intake (mg)	364	41.3632	44.7152	92.9052	38.3458	28.2643	20.2637	45.2511	35.712	17.1762	18.2939	110.462	6.9579	32.7666	49.31	19.005	90.1339	30.3467	10.3254	8.76363	16.4509	179.712	0.311588	0.011217	0.869087	0.581919	0.869087	-0.112419	9
BA_LE_DCLC_Small_BoutRate_onperms (x 10^6)	drinking bouts	small drinking bout onset rate (bouts/ms)	365	0.176575	0.095126	0.083902	0.681891	0.091454	0.107785	0.218588	0.112886	0.065232	0.067648	0.2922	0.04416	0.070935	0.128903	0.053392	0.08849	0.061635	0.034012	0.042714	0.048053	0.410878	0.037831	0.003703	0.26791	0.360917	0.26791	0.892366	36
BA_LE_DCLC_Small_BoutRate_onperactms (x 10^6)	drinking bouts	small drinking bout rate per active state (bouts/ms)	366	0.350213	0.240518	0.237803	0.681891	0.27677	0.107785	0.669565	0.304274	0.197822	0.221057	0.684138	0.121024	0.181381	0.332083	0.053867	0.262916	0.1451	0.034012	0.109551	0.048053	1.19532	0.044487	0.004024	0.421251	0.411676	0.421251	0.542091	520
BA_LE_DCLC_Small_BoutNumber	drinking bouts	number of small drinking bouts	367	14.4991	7.84843	6.875	55.875	7.46667	8.8	18.0769	9.25	5.33333	5.57143	24.1429	3.6	5.8125	10.5625	4.375	7.33333	5.06667	2.78571	3.5	3.9375	34.1111	0.037831	0.003678	0.271694	0.354709	0.271694	0.885489	113
BA_LE_DCLC_Small_BoutProbability	drinking bouts	daily probability of a small drinking bout	368	0.155356	0.125714	0.117021	0.350451	0.123894	0.103448	0.240286	0.122112	0.108548	0.088136	0.241601	0.058065	0.142202	0.207108	0.090674	0.117647	0.125413	0.050129	0.060936	0.071672	0.368106	0.236338	0.010205	0.498127	0.445594	0.498127	0.305434	34
BA_LE_DCLC_Small_BoutPerCumIntake	drinking bouts	total percent cumulative water intake in small bouts	369	1.18114	1.126	2.56253	2.38454	0.893028	0.426903	1.04256	0.902316	0.47941	0.505907	2.41447	0.199701	0.816402	1.36164	0.504558	2.42876	0.937432	0.249213	0.247699	0.470515	3.94088	0.338792	0.011474	0.909037	0.595694	0.909037	0.06897	458
BA_LE_DCLC_Small_BoutMeanDur_ms	drinking bouts	small drinking bout mean duration (ms)	370	876.889	1102.37	1803.32	2552.7	564.268	1099.57	432.745	475.23	779.45	452	481.725	127.889	468.763	534.243	685.7	1454.26	976.553	615.487	246.857	728.032	4283.07	0.260261	0.010813	0.613795	0.495337	0.613795	-0.330144	454
BA_LE_DCLC_Small_BoutMeanSize_mg	drinking bouts	small drinking bout mean size (mg)	371	3.9664	5.89257	13.5135	0.686278	3.7854	2.30269	2.50325	3.86075	3.22054	3.28353	4.57535	1.93275	5.63727	4.6684	4.34401	12.291	5.98949	3.70655	2.50389	4.178	5.26842	0.012874	0.001937	0.208982	0.322668	0.208982	-0.571067	43
BA_LE_DCLC_Small_BoutMeanIntensity_mgs	drinking bouts	small drinking bout mean drinking intensity (mgs)	372	19.2081	20.848	11.1734	0.79357	26.3298	18.7632	18.0562	18.663	15.1945	26.0638	16.129	40.9147	23.4289	30.9093	25.9238	14.2548	18.4887	28.6019	26.8522	16.8605	4.98364	0.285375	0.011023	0.697701	0.524262	0.697701	-0.118192	439
BA_LE_DCLC_Small_BoutRatioIntensity_mgs	drinking bouts	small drinking bout ratio intensity (mgs)	373	6.64806	7.48488	7.49367	0.268844	6.70852	2.09418	5.78459	8.12397	4.13181	7.26444	9.49785	15.1127	12.0258	8.73835	6.33514	8.45169	6.1333	6.02213	10.1431	5.73876	1.23005	0.260261	0.010782	0.611376	0.495751	0.611376	-0.171046	335
BA_LE_DCLC_Small_BoutSlopeIntensity_mgs	drinking bouts	small drinking bout slope intensity (mgs)	374	1.76512	2.7927	5.34897	0.111645	0.599006	0.18253	0.998908	1.51536	0.896276	1.35466	2.71139	3.93246	6.11087	0.945851	0.665319	6.19593	0.669911	1.61783	1.51279	0.617842	0.206614	0.285375	0.010993	0.384331	0.395003	0.384331	-0.661895	333
BA_LE_DCLC_Small_BoutMeanSize_evtnum	drinking bouts	small drinking bout size per event number	375	4.35135	5.18498	12.1273	10.7841	2.4375	2.61364	2.07234	2.86486	3.3125	2.20513	3.84615	1.25	3.62366	2.50888	2.78571	11.5818	4.32895	2.41026	1.58929	3.33333	11.0879	0.213678	0.010046	0.629115	0.499357	0.629115	-0.252876	177
BA_LE_DCLC_Small_BoutMeanSize_evtdur	drinking bouts	small drinking bout size per event duration	376	282.361	509.786	519.027	877.008	114.902	250.227	180.238	163.432	199.8	282.154	165.104	71.7222	190.398	138.16	212.386	472.236	337.592	170.077	106.464	192.889	2846.26	0.311588	0.011189	0.416545	0.410638	0.416545	-0.852349	187
BA_LE_DCLC_Small_DC_MeanTotalBoutDur_ms	drinking bouts	mean total dark cycle small drinking bout duration (ms)	377	11287.7	15851.2	1900.69	77484.9	1215.93	4866.4	7564.62	3262.88	3742.73	2018.64	10622.1	198.2	2539.19	5508	2231.88	452.267	3811.2	189.071	406.312	2598.69	140707	0.172352	0.008861	0.775229	0.556545	0.775229	-0.489841	147
BA_LE_DCLC_Small_DC_MeanTotalBoutIntake_mg	drinking bouts	mean total dark cycle small drinking bout water intake (mg)	378	27.3235	31.2962	15.5734	18.9045	15.1038	10.7145	42.6387	31.4659	16.5883	14.9102	102.942	4.39337	30.1748	45.6819	15.0385	4.12222	21.8211	3.7425	4.95819	14.9989	171.553	0.236338	0.010174	0.832953	0.574798	0.832953	-0.195845	321
BA_LE_DCLC_Small_DC_BoutRate_onperms (x 10^6)	drinking bouts	mean dark cycle small drinking bout onsets (per ms)	379	0.267828	0.154683	0.081117	0.912567	0.131319	0.143691	0.404635	0.186859	0.11588	0.119178	0.518143	0.064887	0.126021	0.218726	0.085463	0.086532	0.097339	0.051313	0.059389	0.082566	0.728668	0.052055	0.004376	0.309098	0.361651	0.309098	0.791987	319
BA_LE_DCLC_Small_DC_BoutRate_onperactms (x 10^6)	drinking bouts	mean dark cycle small drinking bout onsets during ACTIVE states (per ms)	380	0.385483	0.25586	0.152064	0.912567	0.252398	0.143691	0.805149	0.316174	0.230146	0.234317	0.699397	0.10893	0.196376	0.37498	0.085463	0.155286	0.145982	0.051313	0.096606	0.082566	1.34574	0.032011	0.00344	0.41989	0.411536	0.41989	0.591316	307
BA_LE_DCLC_Small_DC_BoutNumber	drinking bouts	mean dark cycle small drinking bout number	381	11.5566	6.67462	3.5	39.375	5.66667	6.2	17.4615	8.0625	5	5.14286	22.3571	2.8	5.4375	9.4375	3.6875	3.73333	4.2	2.21429	2.5625	3.5625	31.4444	0.052055	0.004351	0.309121	0.36043	0.309121	0.791955	347
BA_LE_DCLC_Small_DC_BoutProbability	drinking bouts	mean dark cycle probability for engaging in a small drinking bout	382	0.146868	0.125501	0.069652	0.309582	0.10468	0.087324	0.273824	0.123092	0.121753	0.087273	0.240215	0.051282	0.152632	0.237049	0.097682	0.068376	0.128049	0.045455	0.056011	0.072983	0.384511	0.213678	0.010013	0.645405	0.504005	0.645405	0.226822	354
BA_LE_DCLC_Small_DC_BoutPerCumIntake	drinking bouts	mean dark cycle small drinking bouts per daily water intake (#/mg)	383	0.870582	0.923242	0.514302	1.53544	0.540533	0.293532	1.27414	0.93148	0.560418	0.449181	2.45468	0.152106	0.891704	1.71323	0.538098	0.130468	0.830771	0.107186	0.184163	0.505076	4.30231	0.213678	0.00998	0.911158	0.59249	0.911158	-0.084729	305
BA_LE_DCLC_Small_DC_BoutMeanDur_ms	drinking bouts	mean dark cycle small drinking bout duration (ms)	384	603.527	827.933	543.054	1967.87	214.576	784.903	433.216	404.698	748.547	392.514	475.109	70.7857	466.977	583.629	605.254	121.143	907.429	85.3871	158.561	729.456	4474.78	0.484925	0.013328	0.621917	0.495972	0.621917	-0.456096	289
BA_LE_DCLC_Small_DC_BoutMeanSize_mg	drinking bouts	mean dark cycle small drinking bout size (mg)	385	2.80582	3.59239	4.44954	0.480115	2.66538	1.72815	2.44187	3.90274	3.31767	2.89921	4.60443	1.56906	5.54939	4.84047	4.07822	1.10417	5.19549	1.69016	1.9349	4.21023	5.45575	0.136518	0.007836	0.271404	0.355703	0.271404	-0.356523	261
BA_LE_DCLC_Small_DC_BoutMeanIntensity_mgs	drinking bouts	mean dark cycle small drinking bout intentity (mg-s)	386	20.1772	21.8878	13.5138	0.843456	28.8194	21.4411	18.1398	19.4124	14.663	25.9764	15.9677	42.9947	23.9971	29.4316	28.2966	18.0385	18.4549	33.2013	28.0583	17.6255	5.0068	0.260261	0.01075	0.700672	0.524164	0.700672	-0.117401	275
BA_LE_DCLC_Small_DC_BoutRatioIntensity_mgs	drinking bouts	mean dark cycle small drinking bout ratio intensity (mg-s)	387	8.20172	9.34561	8.19355	0.243977	12.4216	2.20174	5.6366	9.6436	4.43215	7.38627	9.69131	22.1664	11.8837	8.29374	6.73804	9.11459	5.72551	19.7941	12.2029	5.77173	1.21922	0.260261	0.010719	0.655686	0.506189	0.655686	-0.188362	61
BA_LE_DCLC_Small_DC_BoutSlopeIntensity_mgs	drinking bouts	mean dark cycle small drinking bout slope intensity (mg-s)	388	1.16841	1.19284	2.31492	0.039734	1.69851	0.082165	0.966909	2.25044	0.993662	0.846242	2.82932	-0.33779	6.05223	0.920922	0.416775	0.280304	0.443719	1.57401	0.711936	0.608513	0.194473	0.260261	0.010689	0.97044	0.598796	0.97044	-0.029852	29
BA_LE_DCLC_Small_DC_BoutMeanSize_evtnum	drinking bouts	mean dark cycle small drinking bout mean size/event number	389	3.07371	3.17772	4.05357	7.85397	1.70588	1.90323	2.01762	2.88372	3.42667	2.01389	3.87859	1	3.57471	2.60927	2.52542	1.07143	3.53968	1.03226	1.26829	3.33333	11.5371	0.338792	0.011447	0.929691	0.589797	0.929691	-0.04801	343
BA_LE_DCLC_Small_DC_BoutMeanSize_evtdur	drinking bouts	mean dark cycle small drinking bout mean size/event duration	390	220.262	444.292	208.036	645.968	80.9765	206.763	180.877	145.279	208.52	289.069	166.348	70.7857	190.931	147.166	202.186	113.821	314.19	84.0645	86.9512	196.333	2973.99	0.366865	0.01173	0.444501	0.419837	0.444501	-1.01229	315
BA_LE_DCLC_Small_LC_MeanTotalBoutDur_ms	drinking bouts	mean total light cycle small drinking bout duration (ms)	391	8702.66	2104.43	10497.1	65147	2997.27	4809.8	258.077	1133	414.333	499.643	1008.14	262.2	185.5	134.938	768.062	10212.3	1136.67	1525.5	457.688	267.938	5393.44	0.260261	0.010658	0.318753	0.360474	0.318753	2.04802	329
BA_LE_DCLC_Small_LC_MeanTotalBoutIntake_mg	drinking bouts	mean total light cycle small drinking bout water intake (mg)	392	14.0397	13.4191	77.3318	19.4412	13.1605	9.54915	2.61233	4.2461	0.587849	3.3837	7.52016	2.56453	2.59178	3.62804	3.96657	86.0116	8.52568	6.58287	3.80543	1.45195	8.15844	0.454861	0.013054	0.955178	0.59922	0.955178	0.06523	257
BA_LE_DCLC_Small_LC_BoutRate_onperms (x 10^6)	drinking bouts	mean light cycle small drinking bout onsets (per ms)	393	0.075845	0.029852	0.086999	0.425326	0.046763	0.067539	0.015562	0.030611	0.008633	0.010931	0.045236	0.02085	0.009667	0.029	0.017722	0.090616	0.02219	0.014746	0.024166	0.009667	0.06689	0.172348	0.009157	0.271831	0.34949	0.271831	1.34525	256
BA_LE_DCLC_Small_LC_BoutRate_onperactms (x 10^6)	drinking bouts	mean light cycle small drinking bout onsets during ACTIVE states (per ms)	394	0.275201	0.219272	0.572634	0.425326	0.397655	0.067539	0.115877	0.242344	0.063675	0.131654	0.537359	0.197946	0.086075	0.169459	0.018058	0.934905	0.140973	0.014746	0.172859	0.009667	0.51565	0.136518	0.007804	0.618797	0.495823	0.618797	0.327762	262
BA_LE_DCLC_Small_LC_BoutNumber	drinking bouts	mean light cycle small drinking bout number	395	2.94255	1.17381	3.375	16.5	1.8	2.6	0.615385	1.1875	0.333333	0.428571	1.78571	0.8	0.375	1.125	0.6875	3.6	0.866667	0.571429	0.9375	0.375	2.66667	0.192332	0.009782	0.276464	0.352763	0.276464	1.32587	357
BA_LE_DCLC_Small_LC_BoutProbability	drinking bouts	mean light cycle probability for engaging in a small drinking bout	396	0.206639	0.139479	0.397059	0.511628	0.293478	0.184834	0.053691	0.115854	0.041322	0.1	0.260417	0.108108	0.071429	0.100559	0.065476	0.465517	0.114035	0.083333	0.080214	0.061224	0.244898	0.144955	0.008093	0.304718	0.362802	0.304718	0.567062	231
BA_LE_DCLC_Small_LC_BoutPerCumIntake	drinking bouts	mean light cycle small drinking bouts per daily water intake (#/mg)	397	2.71555	2.34326	12.9435	5.15842	3.5497	0.870907	0.262831	0.732384	0.094391	1.14067	1.97222	0.430429	0.411662	0.379927	0.408116	15.5946	1.39624	1.01025	0.449958	0.275661	1.42452	0.366865	0.011704	0.849836	0.575871	0.849836	0.212728	124
BA_LE_DCLC_Small_LC_BoutMeanDur_ms	drinking bouts	mean light cycle small drinking bout duration (ms)	398	1524.83	1357.92	3110.26	3948.3	1665.15	1849.92	419.375	954.105	1243	1165.83	564.56	327.75	494.667	119.944	1117.18	2836.76	1311.54	2669.62	488.2	714.5	2022.54	0.454861	0.013028	0.731738	0.539056	0.731738	0.167245	123
BA_LE_DCLC_Small_LC_BoutMeanSize_mg	drinking bouts	mean light cycle small drinking bout size (mg)	399	5.9972	8.98989	22.9131	1.17826	7.31138	3.67275	4.24504	3.57566	1.76355	7.89531	4.21129	3.20566	6.91141	3.22493	5.76955	23.8921	9.83733	11.52	4.05913	3.87186	3.05941	0.120661	0.007401	0.328063	0.358996	0.328063	-0.584014	40
BA_LE_DCLC_Small_LC_BoutMeanIntensity_mgs	drinking bouts	mean light cycle small drinking bout size (mg)	400	17.1613	16.8723	8.74641	0.674524	18.4922	12.3775	15.6853	13.5747	23.1657	27.113	18.1487	33.6346	15.1903	43.3052	13.1971	10.3309	18.6526	10.779	23.5555	9.59242	4.71062	0.395668	0.012161	0.949741	0.599144	0.949741	0.024502	70
BA_LE_DCLC_Small_LC_BoutRatioIntensity_mgs	drinking bouts	mean light cycle small drinking bout intensity (mg-s)	401	5.33428	9.1347	7.36695	0.298421	4.39083	1.98535	10.1223	3.74766	1.41878	6.77225	7.45942	9.78082	13.9719	26.8868	5.16438	8.42233	7.5006	4.31522	8.31448	5.41898	1.51266	0.080986	0.005619	0.145841	0.280193	0.145841	-0.776064	224
BA_LE_DCLC_Small_LC_BoutSlopeIntensity_mgs	drinking bouts	mean light cycle small drinking bout slope intensity (mg-s)	402	2.40218	3.87541	4.3703	0.140301	0.330155	0.170704	7.83902	0.835516	0.640112	3.75078	2.07557	3.86931	10.1204	6.58632	1.38525	4.67442	2.44887	0.835452	1.3173	1.57693	0.579719	0.120661	0.00737	0.302387	0.362581	0.302387	-0.690009	230
BA_LE_DCLC_Small_LC_BoutMeanSize_evtnum	drinking bouts	mean light cycle small drinking bout mean size/event number	403	6.53518	7.51588	20.5	17.7765	4.74074	4.30769	3.625	2.73684	1.6	4.5	3.44	2.125	4.33333	1.66667	4.18182	22.4815	8.15385	7.75	2.46667	3.33333	5.79167	0.260261	0.010628	0.744745	0.543898	0.744745	-0.201716	225
BA_LE_DCLC_Small_LC_BoutMeanSize_evtdur	drinking bouts	mean light cycle small drinking bout mean size/event duration	404	378.696	466.297	841.537	1428.35	221.704	353.872	162.125	286.684	69	199.167	149.52	75	182.667	62.6111	267.091	843.926	451	503.375	159.8	160.167	1340.08	0.285375	0.010964	0.642542	0.504098	0.642542	-0.300209	74
BA_LE_DCLC_Small_TotalDur_ms	drinking bouts	small drinking bout total duration (ms)	405	19990.4	17955.6	12397.8	142632	4213.2	9676.2	7822.69	4395.88	4157.07	2518.29	11630.2	460.4	2724.69	5642.94	2999.94	10664.6	4947.87	1714.57	864	2866.62	146100	0.153745	0.008292	0.919161	0.590876	0.919161	0.154868	254
BA_LE_DCLC_Small_TotalIntake_mg	drinking bouts	small drinking bout total intake (mg)	406	41.3632	44.7152	92.9052	38.3458	28.2643	20.2637	45.2511	35.712	17.1762	18.2939	110.462	6.9579	32.7666	49.31	19.005	90.1339	30.3467	10.3254	8.76363	16.4509	179.712	0.311588	0.011161	0.869087	0.580769	0.869087	-0.112419	268
BA_LE_DCLC_Small_Number	drinking bouts	number of small drinking bouts	407	14.4991	7.84843	6.875	55.875	7.46667	8.8	18.0769	9.25	5.33333	5.57143	24.1429	3.6	5.8125	10.5625	4.375	7.33333	5.06667	2.78571	3.5	3.9375	34.1111	0.037831	0.003653	0.271694	0.353344	0.271694	0.885489	197
BA_LE_DCLC_Small_Probability	drinking bouts	probability for small drinking bouts (DC and LC)	408	0.155356	0.125714	0.117021	0.350451	0.123894	0.103448	0.240286	0.122112	0.108548	0.088136	0.241601	0.058065	0.142202	0.207108	0.090674	0.117647	0.125413	0.050129	0.060936	0.071672	0.368106	0.236338	0.010143	0.498127	0.444418	0.498127	0.305434	211
BA_LE_DCLC_Small_PerCumIntake	drinking bouts	total percent cumulative water intake in small drinking bouts	409	1.18114	1.126	2.56253	2.38454	0.893028	0.426903	1.04256	0.902316	0.47941	0.505907	2.41447	0.199701	0.816402	1.36164	0.504558	2.42876	0.937432	0.249213	0.247699	0.470515	3.94088	0.338792	0.01142	0.909037	0.594542	0.909037	0.06897	210
BA_LE_DCLC_Small_Dur_ms	drinking bouts	small drinking bout duration (ms)	410	876.889	1102.37	1803.32	2552.7	564.268	1099.57	432.745	475.23	779.45	452	481.725	127.889	468.763	534.243	685.7	1454.26	976.553	615.487	246.857	728.032	4283.07	0.260261	0.010597	0.613795	0.494157	0.613795	-0.330144	216
BA_LE_DCLC_Small_Size_mg	drinking bouts	small drinking bout size (mg)	411	3.9664	5.89257	13.5135	0.686278	3.7854	2.30269	2.50325	3.86075	3.22054	3.28353	4.57535	1.93275	5.63727	4.6684	4.34401	12.291	5.98949	3.70655	2.50389	4.178	5.26842	0.012874	0.001917	0.208982	0.321201	0.208982	-0.571067	202
BA_LE_DCLC_Small_MeanIntensity_mgs	drinking bouts	small drinking bout mean drinking intensity (mg-s)	412	19.2081	20.848	11.1734	0.79357	26.3298	18.7632	18.0562	18.663	15.1945	26.0638	16.129	40.9147	23.4289	30.9093	25.9238	14.2548	18.4887	28.6019	26.8522	16.8605	4.98364	0.285375	0.010935	0.697701	0.523099	0.697701	-0.118192	196
BA_LE_DCLC_Small_RatioIntensity_mgs	drinking bouts	small drinking bout mean raio intensity (mgs)	413	6.64806	7.48488	7.49367	0.268844	6.70852	2.09418	5.78459	8.12397	4.13181	7.26444	9.49785	15.1127	12.0258	8.73835	6.33514	8.45169	6.1333	6.02213	10.1431	5.73876	1.23005	0.260261	0.010567	0.611376	0.494565	0.611376	-0.171046	270
BA_LE_DCLC_Small_Rate_onperms (x 10^6)	drinking bouts	small drinking bout onset rate (per ms)	414	0.176575	0.095126	0.083902	0.681891	0.091454	0.107785	0.218588	0.112886	0.065232	0.067648	0.2922	0.04416	0.070935	0.128903	0.053392	0.08849	0.061635	0.034012	0.042714	0.048053	0.410878	0.037831	0.003629	0.26791	0.359484	0.26791	0.892366	276
BA_LE_DCLC_Small_Rate_onperactms (x 10^6)	drinking bouts	small drinking bout onset rate within active states (per ms)	415	0.350213	0.240518	0.237803	0.681891	0.27677	0.107785	0.669565	0.304274	0.197822	0.221057	0.684138	0.121024	0.181381	0.332083	0.053867	0.262916	0.1451	0.034012	0.109551	0.048053	1.19532	0.044487	0.003999	0.421251	0.41049	0.421251	0.542091	249
BA_LE_DCLC_Small_ActProb (x 10^6)	drinking bouts	probability of an active state having a small drinking bout	416	0.350213	0.240518	0.237803	0.681891	0.27677	0.107785	0.669565	0.304274	0.197822	0.221057	0.684138	0.121024	0.181381	0.332083	0.053867	0.262916	0.1451	0.034012	0.109551	0.048053	1.19532	0.044487	0.003974	0.421251	0.40931	0.421251	0.542091	263
BA_ME_DCLC_Go_BoutTotDur_ms	movement bouts	go bout total duration (ms; DC and LC)	417	3.12346e+06	2.06002e+06	2.35873e+06	3.48282e+06	2.00977e+06	4.39711e+06	3.96645e+06	3.20367e+06	2.12046e+06	2.50396e+06	3.34979e+06	3.84182e+06	1.83272e+06	2.44332e+06	1.71734e+06	2.16665e+06	2.05141e+06	2.12433e+06	1.88302e+06	2.69558e+06	2.19784e+06	0.003642	0.000868	0.001575	0.016137	0.001575	0.600483	271
BA_ME_DCLC_Go_BoutTotMove_cm	movement bouts	go bout total movement (cm; DC and LC)	418	42285.9	25150.1	30245.9	36649.7	26923.3	55641.2	58488.5	49803.2	23059	33450	52432.3	56165.3	23625.9	31974.7	22670.1	29117.6	24945	26741.6	25911.8	26524.6	23803.5	0.001805	0.001433	0.001256	0.018459	0.001256	0.749612	250
BA_ME_DCLC_Go_BoutRate_onperms (x 10^6)	movement bouts	go bout total onset rate (bouts/ms; DC and LC)	419	33.2371	21.5375	26.7371	28.5532	22.2429	41.5642	42.2396	39.1607	22.818	28.2736	35.0347	45.7472	19.9991	29.3564	20.9838	25.3692	20.4864	23.0792	21.5711	21.7412	16.8433	0.001101	0.001749	0.000988	0.025693	0.000988	0.625947	264
BA_ME_DCLC_Go_BoutRate_onperactms (x 10^6)	movement bouts	go bout onset rate within active states (bouts/ms; DC and LC)	420	90.5354	60.9351	75.7813	60.9816	67.3145	97.3457	129.386	105.554	69.1982	92.3906	82.0277	125.374	51.1377	75.6285	65.52	75.3757	48.2287	70.4496	55.3251	62.843	49.0002	0.001805	0.001358	0.002141	0.017238	0.002141	0.571209	269
BA_ME_DCLC_Go_BoutMeanNumber	movement bouts	go bout rate total number locomotor bouts	421	2726.03	1768.96	2190.88	2339.69	1816	3393.47	3493.15	3208.88	1865.6	2328.57	2894.71	3729.4	1638.75	2405.5	1719.44	2102.4	1684.07	1890.29	1767.56	1781.5	1398.33	0.001101	0.001574	0.001014	0.022866	0.001014	0.623899	255
BA_ME_DCLC_Go_BoutMeanDur_ms	movement bouts	go bout rate mean locomotor bout duration (ms; DC and LC)	422	1150.08	1179.86	1076.62	1488.58	1106.7	1295.76	1135.49	998.378	1136.61	1075.32	1157.21	1030.15	1118.36	1015.72	998.778	1030.56	1218.13	1123.81	1065.32	1513.1	1571.76	0.484925	0.013302	0.709225	0.525908	0.709225	-0.03688	295
BA_ME_DCLC_Go_BoutMeanMove_cm	movement bouts	go bout mean movement (cm; DC and LC)	423	15.2855	14.2708	13.8054	15.6644	14.8256	16.3966	16.7438	15.5205	12.3601	14.365	18.1131	15.0602	14.417	13.2924	13.1846	13.8497	14.8124	14.1468	14.6596	14.8889	17.0228	0.060612	0.004894	0.133572	0.268841	0.133572	0.099097	292
BA_ME_DCLC_Go_BoutMeanSpeed_cms	movement bouts	go bout mean locomotor speed (cms; DC and LC)	424	17.1643	15.3803	15.9402	15.3347	17.2279	16.9373	18.1002	20.2789	12.7944	16.9617	18.877	19.1911	16.6598	15.9176	16.2354	17.7005	14.8641	14.8388	16.3697	12.9422	14.7391	0.018818	0.002537	0.043884	0.122635	0.043884	0.158327	291
BA_ME_DCLC_Go_BoutRatioSpeed_cms	movement bouts	go bout mean speed ratio (cm-s; DC and LC)	425	13.4193	12.2674	12.8229	10.523	13.3962	12.654	14.7458	15.5457	10.8745	13.3588	15.6524	14.6194	12.8912	13.0866	13.2007	13.439	12.16	12.5883	13.7608	9.84004	10.8304	0.080986	0.005592	0.117042	0.256988	0.117042	0.129476	294
BA_ME_DCLC_Go_BoutSlopeSpeed_cms	movement bouts	go bout mean slope speed (cm-s; DC and LC)	426	10.9208	10.6395	9.97738	7.56503	7.22667	11.0601	14.1273	12.315	8.70055	11.7472	13.451	13.0378	11.5041	11.8601	11.1934	9.64532	10.9303	11.3832	12.3869	8.54875	9.25234	0.311588	0.011133	0.751627	0.547741	0.751627	0.03765	243
BA_ME_DCLC_Go_BoutMeanAngle_deg	movement bouts	go bout mean turn angle (degrees; DC and LC)	427	14.9763	15.4065	15.0628	14.4588	14.2392	15.6543	15.1804	13.3744	20.5964	15.0107	10.8426	15.3438	14.6612	14.2888	15.9534	13.3872	16.2732	15.5549	14	18.5075	14.7774	0.260261	0.010537	0.639174	0.503794	0.639174	-0.040851	242
BA_ME_DCLC_Go_DC_BoutTotDur_ms	movement bouts	go bout dark cycle total locomotor duration (ms)	428	2.8087e+06	1.79184e+06	2.04245e+06	2957925	1.79198e+06	4.0055e+06	3.59281e+06	2.82421e+06	1833005	2.31206e+06	3.09763e+06	3.62949e+06	1.62104e+06	2.07036e+06	1.35013e+06	1.97383e+06	1.70289e+06	1.94182e+06	1.60352e+06	2.46977e+06	1.86875e+06	0.002898	0.000828	0.001581	0.015272	0.001581	0.648465	233
BA_ME_DCLC_Go_DC_BoutTotMove_cm	movement bouts	go bout dark cycle total locomotor movement (cm)	429	38959.7	22503.4	26410.6	32596.9	24334.5	52194.7	54464.6	45031.7	20110.5	31481	49305.2	53667.7	21530.6	28026.9	18663.9	27166	21587	24832.3	22568.2	24764.7	21243.6	0.003642	0.000853	0.001495	0.018058	0.001495	0.79184	182
BA_ME_DCLC_Go_DC_BoutRate_onperms (x 10^6)	movement bouts	go bout dark cycle total locomotor onsets (per ms)	430	57.2062	35.8742	43.9742	47.4376	37.1493	72.5039	73.8895	66.629	37.3366	50.0513	61.5283	81.5628	33.9156	47.4535	31.6183	45.0955	32.859	40.3218	35.1179	37.8498	27.298	0.001805	0.00129	0.001158	0.020613	0.001158	0.673225	172
BA_ME_DCLC_Go_DC_BoutRate_onperactms (x 10^6)	movement bouts	go bout dark cycle total locomotor onsets within active states (per ms)	431	98.7441	65.1458	82.4347	67.7182	71.402	113.584	147.027	112.739	74.1532	98.4068	83.0517	136.925	52.85	81.3532	72.1365	80.9263	49.2795	78.9514	57.125	67.3351	50.4155	0.001805	0.001229	0.002797	0.019706	0.002797	0.600021	132
BA_ME_DCLC_Go_DC_BoutMeanNumber	movement bouts	go bout dark cycle mean number of bouts	432	2468.45	1547.9	1897.38	2046.81	1603.07	3128.4	3188.62	2874.88	1611	2159.86	2654.86	3519.6	1463.38	2047.5	1364.25	1945.6	1417.8	1740	1515.25	1633.12	1178	0.001805	0.001173	0.001158	0.023029	0.001158	0.673294	157
BA_ME_DCLC_Go_DC_BoutMeanDur_ms	movement bouts	go bout dark cycle mean locomotor bout duration (ms)	433	1143.52	1171.82	1076.46	1445.14	1117.84	1280.37	1126.76	982.375	1137.81	1070.47	1166.78	1031.22	1107.74	1011.16	989.65	1014.51	1201.08	1115.99	1058.25	1512.3	1586.38	0.395668	0.012135	0.722723	0.534745	0.722723	-0.035264	176
BA_ME_DCLC_Go_DC_BoutMeanMove_cm	movement bouts	go bout dark cycle mean locomotor bout movement (cm)	434	15.5333	14.6112	13.9196	15.9257	15.18	16.6841	17.081	15.6639	12.4833	14.5755	18.5717	15.2482	14.713	13.6884	13.6807	13.9628	15.2257	14.2715	14.894	15.164	18.0336	0.052055	0.004325	0.210794	0.321067	0.210794	0.088284	186
BA_ME_DCLC_Go_DC_BoutMeanSpeed_cms	movement bouts	go bout dark cycle mean locomotor bout speed (cms)	435	17.5381	15.8975	16.138	15.9762	17.5858	17.413	18.6351	20.7806	12.9121	17.2744	19.172	19.4942	17.1873	16.4855	17.023	18.1212	15.5467	15.0745	16.7566	13.2592	15.6603	0.022577	0.002712	0.069501	0.175379	0.069501	0.141692	146
BA_ME_DCLC_Go_DC_BoutRatioSpeed_cms	movement bouts	go bout dark cycle mean bout speed ratio (cms)	436	13.6957	12.6471	12.9309	11.0202	13.5797	13.0307	15.1593	15.9449	10.9713	13.616	15.9171	14.7866	13.2819	13.5372	13.8237	13.7631	12.6767	12.7882	14.0742	10.0272	11.3678	0.120661	0.007338	0.158135	0.293797	0.158135	0.114917	136
BA_ME_DCLC_Go_DC_BoutSlopeSpeed_cms	movement bouts	go bout dark cycle mean bout slope speed (cms)	437	11.1116	10.9739	9.91254	8.01591	6.97181	11.477	14.5686	12.8076	8.55762	11.944	13.6943	13.167	11.8414	12.2456	12.6329	9.71365	11.2702	11.6578	12.5161	8.583	9.48284	0.338792	0.011393	0.88562	0.586026	0.88562	0.017995	389
BA_ME_DCLC_Go_DC_BoutMeanAngle_deg	movement bouts	go bout dark cycle mean locomotor turning angle (deg)	438	15.0383	15.4925	15.2403	14.5699	14.1223	15.786	15.1749	13.4008	20.9334	15.0357	10.7547	15.3651	14.7177	14.3911	16.0976	13.424	16.4911	15.6	14.1103	18.5429	14.7556	0.260261	0.010507	0.632556	0.500913	0.632556	-0.042931	278
BA_ME_DCLC_Go_LC_BoutTotDur_ms	movement bouts	go bout light cycle total locomotor duration (ms)	439	314754	268187	316286	524894	217799	391608	373634	379465	287459	191906	252161	212332	211676	372963	367207	192823	348512	182506	279501	225815	329092	0.106147	0.006991	0.277675	0.352976	0.277675	0.230986	277
BA_ME_DCLC_Go_LC_BoutTotMove_cm	movement bouts	go bout light cycle total locomotor movement (cm)	440	3326.12	2646.67	3835.26	4052.88	2588.86	3446.49	4023.91	4771.48	2948.5	1969.04	3127.17	2497.67	2095.32	3947.81	4006.25	1951.61	3358.05	1909.24	3343.65	1759.89	2559.98	0.044487	0.003949	0.108025	0.241902	0.108025	0.329664	283
BA_ME_DCLC_Go_LC_BoutRate_onperms (x 10^6)	movement bouts	go bout light cycle total locomotor onsets (per ms)	441	6.62844	5.67206	7.56565	7.54954	5.53188	6.88556	7.70114	8.60963	6.5938	4.30331	6.07607	5.46781	4.5207	9.22829	9.15579	3.94684	6.81756	3.8782	6.50395	3.82471	5.52676	0.092938	0.006295	0.250613	0.351623	0.250613	0.224798	162
BA_ME_DCLC_Go_LC_BoutRate_onperactms (x 10^6)	movement bouts	go bout light cycle total locomotor onsets within active states (per ms)	442	51.9095	41.4596	49.798	35.9723	47.0412	36.2249	57.3447	68.1624	48.6347	51.8277	72.178	51.9114	40.2545	53.9255	48.4508	40.7203	43.3112	31.3562	46.522	36.2355	42.6056	0.018818	0.002513	0.027749	0.09199	0.027749	0.324292	191
BA_ME_DCLC_Go_LC_BoutMeanNumber	movement bouts	go bout light cycle mean number of bouts	443	257.588	221.067	293.5	292.875	212.933	265.067	304.538	334	254.6	168.714	239.857	209.8	175.375	358	355.188	156.8	266.267	150.286	252.312	148.375	220.333	0.120661	0.007307	0.258361	0.355126	0.258361	0.220585	193
BA_ME_DCLC_Go_LC_BoutMeanDur_ms	movement bouts	go bout light cycle mean locomotor bout duration (ms)	444	1206.3	1250.37	1077.63	1792.21	1022.85	1477.39	1226.89	1136.12	1129.06	1137.46	1051.3	1012.07	1206.99	1041.8	1033.84	1229.74	1308.88	1214.4	1107.76	1521.92	1493.61	0.153745	0.008261	0.646656	0.502661	0.646656	-0.051772	205
BA_ME_DCLC_Go_LC_BoutMeanMove_cm	movement bouts	go bout light cycle mean locomotor bout movement (cm)	445	12.7759	12.0765	13.0673	13.8383	12.1581	13.0023	13.2131	14.2859	11.5809	11.6709	13.0376	11.905	11.9476	11.0274	11.2793	12.4465	12.6116	12.7041	13.252	11.8611	11.6187	0.060612	0.004867	0.069344	0.176299	0.069344	0.081231	207
BA_ME_DCLC_Go_LC_BoutMeanSpeed_cms	movement bouts	go bout light cycle mean locomotor bout speed (cms)	446	13.4557	11.7822	14.6613	10.8517	14.5334	11.3228	12.4993	15.9605	12.0498	12.9591	15.6127	14.106	12.2582	12.6697	13.2102	12.481	11.2294	12.1103	14.0457	9.45296	9.81378	0.026951	0.003057	0.034753	0.103081	0.034753	0.191607	206
BA_ME_DCLC_Go_LC_BoutRatioSpeed_cms	movement bouts	go bout light cycle mean bout speed ratio (cms)	447	10.856	9.80824	12.1259	7.72135	11.8864	8.80086	10.7697	12.5742	10.2571	10.2604	12.4015	11.763	9.89869	10.585	10.9101	10.1212	9.63538	10.4612	11.9629	7.79352	7.77892	0.070233	0.005228	0.131466	0.267791	0.131466	0.146433	192
BA_ME_DCLC_Go_LC_BoutSlopeSpeed_cms	movement bouts	go bout light cycle mean bout slope speed (cms)	448	9.56576	9.24133	10.5451	5.94087	11.2282	7.59112	10.772	9.80698	10.1075	9.48848	9.66977	10.5076	9.60487	10.0608	7.29971	9.73357	9.68151	9.12603	11.6871	8.11438	7.68676	0.136518	0.007773	0.624502	0.496862	0.624502	0.04978	396
BA_ME_DCLC_Go_LC_BoutMeanAngle_deg	movement bouts	go bout light cycle mean locomotor turning angle (deg)	449	14.5157	14.8148	13.9152	13.6818	15.1195	14.1009	15.2379	13.1474	18.4637	14.6905	11.8145	14.9861	14.1899	13.7036	15.3994	12.93	15.1132	15.0334	13.3375	18.1177	14.8937	0.285375	0.010905	0.681539	0.51671	0.681539	-0.029416	403
BA_ME_DCLC_Go_BoutPerDur	movement bouts	BA_ME_DCLC_Go_BoutPerDur	450	3.80828	2.50754	2.87856	4.2503	2.46157	5.38569	4.79626	3.90971	2.59352	3.04031	4.05423	4.71261	2.23662	2.98179	2.09581	2.61445	2.4955	2.59366	2.298	3.28964	2.64736	0.003642	0.00084	0.00152	0.017133	0.00152	0.602864	375
BA_ME_DCLC_Go_BoutPerMove	movement bouts	BA_ME_DCLC_Go_BoutPerMove	451	68.873	66.4817	67.2006	71.3037	62.9928	76.056				67.5392	68.1456		67.1316			64.7281				71.6473				0.4078	0.410392	0.4078		362
BA_ME_DCLC_Go_DC_BoutPerDur	movement bouts	BA_ME_DCLC_Go_DC_BoutPerDur	452	6.36385	3.96508	4.78553	6.86388	3.81735	8.7015	8.34808	6.45257	4.25062	5.15994	7.12215	8.13686	3.40182	4.55937	3.06258	4.27002	3.83775	4.38602	3.54947	5.28531	4.36496	0.002898	0.000812	0.000937	0.031697	0.000937	0.68255	236
BA_ME_DCLC_Go_DC_BoutPerMove	movement bouts	BA_ME_DCLC_Go_DC_BoutPerMove	453	71.5119	67.3029	68.4722	72.3	64.796	77.3727	77.606	71.0099	69.7216	69.0472	69.4396	75.3534	68.584	69.096	65.3678	65.8787	69.3542	69.2473	66.0128	73.3082	61.9974	0.015605	0.002186	0.020997	0.077171	0.020997	0.087514	234
BA_ME_DCLC_Go_LC_BoutPerDur	movement bouts	BA_ME_DCLC_Go_LC_BoutPerDur	454	0.829471	0.722769	0.80558	1.35112	0.627609	1.09965	0.942066	0.994071	0.744	0.511056	0.644393	0.575165	0.617325	1.0209	0.969989	0.526163	0.92121	0.484982	0.76023	0.641291	0.818479	0.192337	0.009479	0.327652	0.360883	0.327652	0.198656	399
BA_ME_DCLC_Go_LC_BoutPerMove	movement bouts	BA_ME_DCLC_Go_LC_BoutPerMove	455	56.1504	52.7459	59.5811	64.1898	49.9318	60.4714				50.0587	52.6696		55.1339			52.0699				54.3268				0.325097	0.361602	0.325097		411
BA_ME_DCLC_Go_ActProb	movement bouts	BA_ME_DCLC_Go_ActProb	456	0.370368	0.355359	0.35282	0.468227	0.330433	0.426975	0.326463	0.371	0.329749	0.306022	0.427108	0.364885	0.391083	0.388166	0.320265	0.336571	0.424777	0.327599	0.389897	0.34596	0.34374	0.311588	0.011105	0.493359	0.443676	0.493359	0.059682	371
BA_ME_DCLC_Go_DC_ActProb	movement bouts	BA_ME_DCLC_Go_DC_ActProb	457	0.583477	0.556191	0.533442	0.700514	0.520284	0.638331	0.502559	0.591	0.503507	0.508616	0.740843	0.595677	0.641734	0.583302	0.438312	0.557242	0.666788	0.510717	0.614755	0.562111	0.541461	0.395668	0.012109	0.462531	0.424995	0.462531	0.069097	369
BA_ME_DCLC_Go_LC_ActProb	movement bouts	BA_ME_DCLC_Go_LC_ActProb	458	0.13382	0.133178	0.151927	0.209871	0.117597	0.190078	0.134295	0.126311	0.135578	0.083031	0.084182	0.10533	0.112303	0.17113	0.188971	0.096926	0.157409	0.123682	0.139804	0.105552	0.129719	0.484925	0.013277	0.969075	0.599047	0.969075	0.006934	409
BA_ME_DCLC_Stop_BoutTotDur_ms	movement bouts	stop bout total duration (ms; DC and LC)	459	7.88846e+07	8.00753e+07	7.95828e+07	7.84601e+07	7.96361e+07	7.72471e+07	7.87323e+07	7.87378e+07	7.96398e+07	7.98549e+07	79274747	7.76804e+07	8.01088e+07	7.94982e+07	8.02242e+07	8.07056e+07	8.01528e+07	7.97802e+07	8.00585e+07	7.92459e+07	8.08224e+07	0.001414	0.001443	0.001534	0.016727	0.001534	-0.021613	406
BA_ME_DCLC_Stop_BoutTotMove_cm	movement bouts	stop bout total movement (cm; DC and LC)	460	17238.7	11918.9	14762.5	14749.7	15817	17517				16076.8	24509.3		11567.5			15866.9				10496.5				0.040421	0.115829	0.040421		364
BA_ME_DCLC_Stop_BoutRate_onperms (x 10^6)	movement bouts	stop bout total onset rate (bouts/ms; DC and LC)	461	33.2489	21.5495	26.7493	28.5647	22.2543	41.5748	42.2508	39.1729	22.8302	28.2857	35.0468	45.7594	20.0113	29.3686	20.9952	25.3813	20.4986	23.0914	21.5833	21.7526	16.8554	0.001101	0.001431	0.000988	0.02386	0.000988	0.625653	166
BA_ME_DCLC_Stop_BoutRate_onperactms (x 10^6)	movement bouts	stop bout onset rate within active states (bouts/ms; DC and LC)	462	90.5678	60.9693	75.8159	61.006	67.3491	97.3705	129.42	105.587	69.2353	92.4303	82.0561	125.408	51.1689	75.6599	65.5557	75.4115	48.2573	70.4869	55.3564	62.8761	49.0352	0.001805	0.001122	0.002143	0.016851	0.002143	0.570915	408
BA_ME_DCLC_Stop_BoutMeanNumber	movement bouts	stop bout rate total number locomotor bouts	463	2727	1769.95	2191.88	2340.62	1816.93	3394.33	3494.08	3209.88	1866.6	2329.57	2895.71	3730.4	1639.75	2406.5	1720.38	2103.4	1685.07	1891.29	1768.56	1782.44	1399.33	0.001101	0.001311	0.001014	0.021439	0.001014	0.623605	368
BA_ME_DCLC_Stop_BoutMeanDur_ms	movement bouts	stop bout rate mean locomotor bout duration (ms; DC and LC)	464	30862.4	46565	36308.1	33521	43830	22757.7	22533.1	24529.9	42665.7	34278.8	27376.6	20823.6	48854.3	33034.8	46631.8	38369.1	47566.6	42183.1	45267.5	44459.3	57757.8	0.001101	0.001211	0.000573	0.048405	0.000573	-0.593395	152
BA_ME_DCLC_Stop_BoutMeanMove_cm	movement bouts	stop bout mean movement (cm; DC and LC)	465	7.04465	6.99166	6.73509	6.30163	8.70533	5.16066				6.9012	8.464		7.05445			7.54344				5.88885				0.945288	0.59745	0.945288		39
BA_ME_DCLC_Stop_BoutMeanSpeed_cms	movement bouts	stop bout mean locomotor speed (cms; DC and LC)	466	1.615	1.47492	1.39695	1.31266	1.35366	1.42088				1.69913	2.50672		1.69074			1.83912				1.06721				0.620691	0.496165	0.620691		67
BA_ME_DCLC_Stop_BoutRatioSpeed_cms	movement bouts	stop bout mean speed ratio (cm-s; DC and LC)	467	0.218228	0.148757	0.185498	0.18799	0.198616	0.226766				0.201326	0.309169		0.144398			0.196602				0.132455				0.034468	0.104062	0.034468		68
BA_ME_DCLC_Stop_BoutSlopeSpeed_cms	movement bouts	stop bout mean slope speed (cm-s; DC and LC)	468	0.017395	0.017446	0.015637	0.014974	0.022165	0.013401				0.01832	0.019871		0.018063			0.017862				0.017004				0.976517	0.599266	0.976517		385
BA_ME_DCLC_Stop_BoutMeanAngle_deg	movement bouts	stop bout mean turn angle (degrees; DC and LC)	469	54.3696	55.6729	54.1249	56.7945	53.9112	56.1137				55.3722	49.9011		52.9672			55.0914				58.3649				0.421432	0.408313	0.421432		334
BA_ME_DCLC_Stop_DC_BoutTotDur_ms	movement bouts	stop bout dark cycle total locomotor duration (ms)	470	4.13498e+07	4.33686e+07	4.06372e+07	4.01361e+07	4.5151e+07	4.20268e+07	3.94448e+07	4.09445e+07	4.12902e+07	4.24958e+07	4.03953e+07	4.09761e+07	4.60313e+07	4.33385e+07	4.27345e+07	4.42514e+07	4.26693e+07	4.23312e+07	4.35726e+07	4.42592e+07	40943764	0.004554	0.000892	0.007011	0.033869	0.007011	-0.068772	220
BA_ME_DCLC_Stop_DC_BoutTotMove_cm	movement bouts	stop bout dark cycle total locomotor movement (cm)	471	14933.4	10875.7	12160.7	12488.7	13221.1	15264.1	15716.3	18384.4	8733.5	14112.4	21699.2	17553.6	9862.43	12535.4	9888.2	14070.4	9538.72	11028	11619.4	9016.94	13021.7	0.005665	0.001012	0.006106	0.032261	0.006106	0.457432	360
BA_ME_DCLC_Stop_DC_BoutRate_onperms (x 10^6)	movement bouts	stop bout dark cycle total locomotor onsets (per ms)	472	57.205	35.8742	43.9727	47.4361	37.1478	72.5008	73.8877	66.6261	37.3366	50.0546	61.525	81.5628	33.9156	47.4535	31.6168	45.0955	32.8559	40.3218	35.1179	37.8542	27.298	0.001805	0.001075	0.001159	0.019588	0.001159	0.673195	541
BA_ME_DCLC_Stop_DC_BoutRate_onperactms (x 10^6)	movement bouts	stop bout dark cycle total locomotor onsets within active states (per ms)	473	98.7422	65.1458	82.432	67.7162	71.399	113.579	147.023	112.735	74.1532	98.4133	83.0472	136.925	52.85	81.3532	72.1332	80.9263	49.2749	78.9514	57.125	67.3429	50.4155	0.001805	0.001032	0.002799	0.019312	0.002799	0.599994	544
BA_ME_DCLC_Stop_DC_BoutMeanNumber	movement bouts	stop bout dark cycle mean number of bouts	474	2468.39	1547.9	1897.31	2046.75	1603	3128.27	3188.54	2874.75	1611	2160	2654.71	3519.6	1463.38	2047.5	1364.19	1945.6	1417.67	1740	1515.25	1633.31	1178	0.001805	0.000992	0.001158	0.021757	0.001158	0.673264	165
BA_ME_DCLC_Stop_DC_BoutMeanDur_ms	movement bouts	stop bout dark cycle mean locomotor bout duration (ms)	475	18140.6	28882.7	21418.3	19609.7	28166.5	13434.5	12370.8	14242.8	25630.2	19674	15216.4	11642.2	31455.5	21166.5	31326	22744.4	30098.3	24328.3	28756.1	27097.8	34757	0.000853	0.002032	0.000327	0.036877	0.000327	-0.670987	155
BA_ME_DCLC_Stop_DC_BoutMeanMove_cm	movement bouts	stop bout dark cycle mean locomotor bout movement (cm)	476	6.20783	7.16153	6.40944	6.10173	8.2477	4.87942	4.929	6.39512	5.42117	6.53352	8.17383	4.98738	6.73951	6.12228	7.24841	7.23192	6.72846	6.33794	7.66831	5.52065	11.054	0.052055	0.0043	0.138173	0.273224	0.138173	-0.206179	145
BA_ME_DCLC_Stop_DC_BoutMeanSpeed_cms	movement bouts	stop bout dark cycle mean locomotor bout speed (cms)	477	1.68233	1.54168	1.43079	1.37078	1.37964	1.45992	1.84244	2.04665	1.23053	1.72132	2.57423	1.76701	1.72424	1.55949	1.68044	1.88255	1.49932	1.55048	1.55303	1.08608	1.55884	0.366865	0.011678	0.345251	0.370608	0.345251	0.125961	135
BA_ME_DCLC_Stop_DC_BoutRatioSpeed_cms	movement bouts	stop bout dark cycle mean bout speed ratio (cms)	478	0.362304	0.251307	0.29925	0.311159	0.292819	0.3632	0.398438	0.449007	0.211515	0.332089	0.537171	0.428386	0.214255	0.289244	0.231387	0.317965	0.22355	0.260518	0.266667	0.20373	0.318038	0.003642	0.000826	0.003504	0.022783	0.003504	0.527747	69
BA_ME_DCLC_Stop_DC_BoutSlopeSpeed_cms	movement bouts	stop bout dark cycle mean bout slope speed (cms)	479	0.037103	0.031592	0.039457	0.035506	0.031757	0.018413	0.040867	0.038627	0.038309	0.033881	0.056121	0.038096	0.026733	0.020665	0.027031	0.030746	0.025519	0.02986	0.027707	0.02897	0.068684	0.010567	0.001642	0.298193	0.364006	0.298193	0.231974	280
BA_ME_DCLC_Stop_DC_BoutMeanAngle_deg	movement bouts	stop bout dark cycle mean locomotor turning angle (deg)	480	54.947	55.2936	54.3888	57.1795	53.8306	56.4095	56.3347	56.2504	55.8068	55.4769	49.5975	54.1949	53.111	55.195	55.0457	55.1307	53.7409	53.2165	55.2725	58.3323	57.4049	0.454861	0.013002	0.697314	0.525137	0.697314	-0.009072	358
BA_ME_DCLC_Stop_LC_BoutTotDur_ms	movement bouts	stop bout light cycle total locomotor duration (ms)	481	3.75348e+07	3.67067e+07	3.89456e+07	3.8324e+07	3.44852e+07	3.52204e+07	3.92875e+07	3.77933e+07	3.83495e+07	3.7359e+07	3.88795e+07	3.67044e+07	3.40775e+07	3.61597e+07	37489640	36454150	3.74835e+07	3.74491e+07	3.64859e+07	3.49868e+07	3.98786e+07	0.080986	0.005565	0.260449	0.353684	0.260449	0.032188	326
BA_ME_DCLC_Stop_LC_BoutTotMove_cm	movement bouts	stop bout light cycle total locomotor movement (cm)	482	2414.36	1637.49	2601.78	2261.03	2595.92	2252.88				1964.42	2810.16		1705.1			1796.44				1479.56				0.001648	0.01506	0.001648		352
BA_ME_DCLC_Stop_LC_BoutRate_onperms (x 10^6)	movement bouts	stop bout light cycle total locomotor onsets (per ms)	483	6.65466	5.6974	7.59304	7.57532	5.55786	6.91154	7.72642	8.63863	6.6197	4.32517	6.10502	5.49388	4.54648	9.25407	9.18157	3.97201	6.84658	3.904	6.52973	3.84405	5.55184	0.092938	0.006265	0.250436	0.352839	0.250436	0.22406	312
BA_ME_DCLC_Stop_LC_BoutRate_onperactms (x 10^6)	movement bouts	stop bout light cycle total locomotor onsets within active states (per ms)	484	52.1219	41.6571	49.9783	36.0951	47.2621	36.3616	57.533	68.392	48.8257	52.091	72.5219	52.1589	40.484	54.0762	48.5872	40.98	43.4955	31.5648	46.7064	36.4186	42.799	0.018818	0.00249	0.027859	0.090577	0.027859	0.323329	340
BA_ME_DCLC_Stop_LC_BoutMeanNumber	movement bouts	stop bout light cycle mean number of bouts	485	258.607	222.055	294.562	293.875	213.933	266.067	305.538	335.125	255.6	169.571	241	210.8	176.375	359	356.188	157.8	267.4	151.286	253.312	149.125	221.333	0.120661	0.007276	0.258219	0.35638	0.258219	0.219844	170
BA_ME_DCLC_Stop_LC_BoutMeanDur_ms	movement bouts	stop bout light cycle mean locomotor bout duration (ms)	486	150335	186106	132215	130409	161196	132374	128584	112774	150037	220314	161326	174119	193211	100723	105253	231015	140178	247539	144035	234614	180175	0.092938	0.006236	0.123951	0.268668	0.123951	-0.307947	180
BA_ME_DCLC_Stop_LC_BoutMeanMove_cm	movement bouts	stop bout light cycle mean locomotor bout movement (cm)	487	10.0622	10.79	8.83268	7.69384	12.1343	8.46735				11.5846	11.6604		9.66745			11.3843				9.92163				0.526042	0.449175	0.526042		342
BA_ME_DCLC_Stop_LC_BoutMeanSpeed_cms	movement bouts	stop bout light cycle mean locomotor bout speed (cms)	488	1.2312	1.17498	1.17898	0.907852	1.15897	0.961914				1.41643	1.76307		1.41276			1.30376				0.860533				0.772235	0.555575	0.772235		387
BA_ME_DCLC_Stop_LC_BoutRatioSpeed_cms	movement bouts	stop bout light cycle mean bout speed ratio (cms)	489	0.064984	0.046117	0.066805	0.058998	0.075277	0.063965				0.052582	0.072279		0.050036			0.04928				0.042289				0.00337	0.022343	0.00337		130
BA_ME_DCLC_Stop_LC_BoutSlopeSpeed_cms	movement bouts	stop bout light cycle mean bout slope speed (cms)	490	0.013028	0.012692	0.010805	0.009399	0.016902	0.009878				0.014169	0.017015		0.013705			0.012552				0.01227				0.855802	0.577599	0.855802		140
BA_ME_DCLC_Stop_LC_BoutMeanAngle_deg	movement bouts	stop bout light cycle mean locomotor turning angle (deg)	491	53.4954	54.8462	52.425	54.1129	54.5146	52.636				54.0382	53.2458		51.7736			54.6064				58.7218				0.299745	0.36198	0.299745		341
BA_ME_DCLC_Stop_BoutPerDur	movement bouts	percentage of total light and dark cycle duration spent in stop bouts	492	96.1917	97.4925	97.1214	95.7497	97.5384	94.6143	95.2037	96.0903	97.4065	96.9597	95.9458	95.2874	97.7634	97.0182	97.9042	97.3855	97.5045	97.4063	97.702	96.7104	97.3526	0.003642	0.000813	0.00152	0.017724	0.00152	-0.019378	313
BA_ME_DCLC_Stop_BoutPerMove	movement bouts	percentage of total light and dark cycle movement contributed by stop bouts	493	31.127	33.5183	32.7994	28.6963	37.0072	23.944				32.4608	31.8544		32.8684			35.2719				28.3527				0.4078	0.409175	0.4078		353
BA_ME_DCLC_Stop_DC_BoutPerDur	movement bouts	percentage of total dark cycle duration spent in stop bouts	494	93.6362	96.0349	95.2145	93.1361	96.1827	91.2985	91.6519	93.5474	95.7494	94.8401	92.8779	91.8631	96.5982	95.4406	96.9374	95.73	96.1623	95.614	96.4505	94.7147	95.635	0.002898	0.000796	0.000937	0.028816	0.000937	-0.036493	327
BA_ME_DCLC_Stop_DC_BoutPerMove	movement bouts	percentage of total dark cycle movement contributed by stop bouts	495	28.4881	32.6971	31.5278	27.7	35.204	22.6273	22.394	28.9901	30.2784	30.9528	30.5604	24.6466	31.416	30.904	34.6322	34.1213	30.6458	30.7527	33.9872	26.6918	38.0026	0.015605	0.002165	0.020997	0.076341	0.020997	-0.198801	314
BA_ME_DCLC_Stop_LC_BoutPerDur	movement bouts	percentage of total light cycle duration spent in stop bouts	496	99.1705	99.2772	99.1944	98.6489	99.3724	98.9003	99.0579	99.0059	99.256	99.4889	99.3556	99.4248	99.3827	98.9791	99.03	99.4738	99.0788	99.515	99.2398	99.3587	99.1815	0.192337	0.009446	0.327652	0.359711	0.327652	-0.001551	328
BA_ME_DCLC_Stop_LC_BoutPerMove	movement bouts	percentage of total light cycle movement contributed by stop bouts	497	43.8496	47.2541	40.4189	35.8102	50.0682	39.5286				49.9413	47.3304		44.8661			47.9301				45.6732				0.325097	0.360416	0.325097		373
BA_ME_DCLC_Other_BoutTotDur_ms	movement bouts	other bout total duration (ms; DC and LC)	498	1.84402e+07	1.98575e+07	1.90421e+07	2.19663e+07	1.87585e+07	2.27969e+07	16005322	1.71716e+07	1.70451e+07	1.52887e+07	1.72164e+07	1.9111e+07	2.28688e+07	2.25721e+07	1.70718e+07	1.88289e+07	2.57764e+07	1.79605e+07	2.10468e+07	1.92458e+07	1.68642e+07	0.172352	0.008829	0.271101	0.356688	0.271101	-0.106833	413
BA_ME_DCLC_Other_BoutTotMove_cm	movement bouts	other bout total movement (cm; DC and LC)	499	3733.41	2600.38	3410.02	3081.37	2776.56	4351.56	4475.44	4661.8	2295.35	3383.24	4485.48	4413.32	2225.74	3474.26	2494.43	3170.23	2501.12	3020.28	2790.14	2242.68	2280.4	0.003642	0.000801	0.001929	0.016308	0.001929	0.521775	386
BA_ME_DCLC_Other_BoutRate_onperms (x 10^6)	movement bouts	other bout total onset rate (bouts/ms; DC and LC)	500	36.9692	24.0245	29.2283	32.296	24.7563	45.6118	45.5352	42.8165	24.9372	32.2241	43.0529	49.2333	21.9258	32.0077	23.4352	28.5887	22.6648	25.6493	24.3604	23.8677	19.9657	0.000657	0.004698	0.000744	0.041904	0.000744	0.621816	412
BA_ME_DCLC_Other_BoutRate_onperactms (x 10^6)	movement bouts	other bout onset rate within active states (bouts/ms; DC and LC)	501	100.511	68.0111	82.8419	68.9751	74.9208	106.825	139.48	115.408	75.6249	105.3	100.801	134.928	56.0642	82.4587	73.1744	84.941	53.3569	78.2948	62.4792	68.9897	58.0838	0.002293	0.000886	0.001428	0.018567	0.001428	0.563506	372
BA_ME_DCLC_Other_BoutMeanNumber	movement bouts	other bout rate total number locomotor bouts	502	3032.42	1973.38	2395	2646.38	2021.2	3723.93	3765.69	3508.44	2038.87	2653.93	3557.21	4013.6	1796.62	2622.75	1920.31	2369.2	1863.13	2100.79	1996.12	1955.75	1657.56	0.000657	0.003132	0.000778	0.037599	0.000778	0.6198	400
BA_ME_DCLC_Other_BoutMeanDur_ms	movement bouts	other bout rate mean locomotor bout duration (ms; DC and LC)	503	6452.09	10237.2	7950.77	8300.52	9280.87	6121.72	4250.3	4894.37	8360.11	5760.8	4839.86	4761.57	12728.7	8606.25	8890.13	7947.35	13835	8549.43	10543.8	9840.65	10174.2	0.000657	0.002349	0.000276	0.046687	0.000276	-0.665985	401
BA_ME_DCLC_Other_BoutMeanMove_cm	movement bouts	other bout mean movement (cm; DC and LC)	504	1.24088	1.3144	1.42381	1.16437	1.37372	1.16854	1.18848	1.32874	1.1258	1.2748	1.26095	1.09959	1.23885	1.32466	1.29897	1.3381	1.34243	1.43769	1.39778	1.14671	1.37576	0.070233	0.005201	0.111731	0.246929	0.111731	-0.083045	402
BA_ME_DCLC_Other_BoutMeanSpeed_cms	movement bouts	other bout mean locomotor speed (cms; DC and LC)	505			0.5351	0.6038	0.4779	0.6606	0.7911	0.9675	0.355	0.6603	0.8464	0.758	0.4752	0.4995	0.4713	0.701	0.4534	0.5098	0.5218	0.3904	0.5206							374
BA_ME_DCLC_Other_BoutRatioSpeed_cms	movement bouts	other bout mean speed ratio (cm-s; DC and LC)	506	0.205678	0.132567	0.179078	0.140277	0.148016	0.190884	0.279622	0.271484	0.134663	0.22129	0.260535	0.230931	0.097327	0.153919	0.146114	0.168371	0.097031	0.168162	0.132568	0.116528	0.135221	0.002293	0.000862	0.001378	0.019414	0.001378	0.633662	394
BA_ME_DCLC_Other_BoutSlopeSpeed_cms	movement bouts	other bout mean slope speed (cm-s; DC and LC)	507	0.0134	0.008008	0.013562	0.005681	0.010876	0.010577	0.015912	0.015391	0.011366	0.017869	0.016414	0.016356	0.004599	0.007581	0.010512	0.007288	0.002704	0.011523	0.007043	0.009182	0.010802	0.002293	0.00084	0.001818	0.015762	0.001818	0.74273	397
BA_ME_DCLC_Other_BoutMeanAngle_deg	movement bouts	other bout mean turn angle (degrees; DC and LC)	508																												392
BA_ME_DCLC_Other_DC_BoutTotDur_ms	movement bouts	other bout dark cycle total locomotor duration (ms)	509	1.46319e+07	1.61176e+07	1.47468e+07	16651715	14889649	1.74617e+07	1.23721e+07	1.37349e+07	1.33391e+07	1.27597e+07	1.4428e+07	1.59357e+07	1.99365e+07	1.7932e+07	11819704	1.60148e+07	2.08987e+07	14532517	1.7412e+07	16265814	1.31398e+07	0.153745	0.00823	0.18718	0.307244	0.18718	-0.139518	543
BA_ME_DCLC_Other_DC_BoutTotMove_cm	movement bouts	other bout dark cycle total locomotor movement (cm)	510	3284.79	2226.22	2865.77	2647.84	2360.69	3891.7	3954.44	4090.05	1915.33	3086.92	4004.58	4030.62	1973.56	2928.21	1914.34	2883.38	2086.75	2688.75	2354.83	1991.91	1850.54	0.004554	0.00088	0.002094	0.01727	0.002094	0.561206	540
BA_ME_DCLC_Other_DC_BoutRate_onperms (x 10^6)	movement bouts	other bout dark cycle total locomotor onsets (per ms)	511	63.4798	39.8077	48.0097	53.2563	41.4025	78.8681	79.2602	72.4941	40.8053	57.005	76.3425	87.354	36.9387	51.1661	35.3004	50.462	36.2489	44.5873	39.5489	41.4248	32.1464	0.001414	0.001347	0.000836	0.031419	0.000836	0.673249	533
BA_ME_DCLC_Other_DC_BoutRate_onperactms (x 10^6)	movement bouts	other bout dark cycle total locomotor onsets within active states (per ms)	512	109.235	72.3349	89.9999	76.0246	79.5767	123.554	157.713	122.663	81.0422	112.079	103.048	146.647	57.5608	87.7179	80.5373	90.5568	54.3634	87.3035	64.3328	73.695	59.3697	0.002293	0.000819	0.001663	0.014799	0.001663	0.594667	536
BA_ME_DCLC_Other_DC_BoutMeanNumber	movement bouts	other bout dark cycle mean number of bouts	513	2739.15	1717.62	2071.5	2297.88	1786.6	3403	3420.38	3127.94	1760.67	2459.93	3294.07	3769.5	1593.81	2207.69	1523.12	2177.13	1564.07	1924.07	1706.44	1787.38	1387.22	0.001414	0.001263	0.000836	0.03533	0.000836	0.673316	383
BA_ME_DCLC_Other_DC_BoutMeanDur_ms	movement bouts	other bout dark cycle mean locomotor bout duration (ms)	514	5720.97	9556.97	7118.91	7246.57	8334.07	5131.26	3617.17	4391.04	7576.15	5187	4380	4227.54	12508.7	8122.55	7760.17	7355.93	13361.8	7553	10203.7	9100.39	9471.99	0.000504	0.007203	0.000243	0.082178	0.000243	-0.740293	378
BA_ME_DCLC_Other_DC_BoutMeanMove_cm	movement bouts	other bout dark cycle mean locomotor bout movement (cm)	515	1.20921	1.2924	1.38343	1.1523	1.32133	1.14361	1.15614	1.30759	1.08784	1.25488	1.21569	1.06927	1.23827	1.32637	1.25685	1.32439	1.33418	1.39743	1.37997	1.11443	1.33399	0.026951	0.003033	0.067948	0.174058	0.067948	-0.095987	565
BA_ME_DCLC_Other_DC_BoutMeanSpeed_cms	movement bouts	other bout dark cycle mean locomotor bout speed (cms)	516																												562
BA_ME_DCLC_Other_DC_BoutRatioSpeed_cms	movement bouts	other bout dark cycle mean bout speed ratio (cms)	517	0.226817	0.140793	0.194331	0.159013	0.158546	0.222871	0.319625	0.297785	0.143588	0.241928	0.277555	0.25293	0.098993	0.163295	0.161962	0.180044	0.099851	0.185016	0.135242	0.12246	0.140835	0.002293	0.000799	0.000975	0.027469	0.000975	0.68796	551
BA_ME_DCLC_Other_DC_BoutSlopeSpeed_cms	movement bouts	other bout dark cycle mean bout slope speed (cms)	518	0.013767	0.007422	0.012309	0.006002	0.010702	0.011805	0.018228	0.016431	0.011229	0.019478	0.015769	0.015716	0.004354	0.006699	0.010073	0.007143	0.002476	0.010428	0.00599	0.009128	0.009125	0.000657	0.001879	0.000595	0.040208	0.000595	0.891307	548
BA_ME_DCLC_Other_DC_BoutMeanAngle_deg	movement bouts	other bout dark cycle mean locomotor turning angle (deg)	519																												534
BA_ME_DCLC_Other_LC_BoutTotDur_ms	movement bouts	other bout light cycle total locomotor duration (ms)	520	3.80826e+06	3.73993e+06	4295268	5.31458e+06	3.86885e+06	5335184	3.63321e+06	3.43667e+06	3.70607e+06	2.5291e+06	2.78838e+06	3.17532e+06	2.93229e+06	4.64001e+06	5.25212e+06	2814008	4.87771e+06	3.42799e+06	3634842	2.98003e+06	3724464	0.395668	0.012083	0.869249	0.579732	0.869249	0.026123	537
BA_ME_DCLC_Other_LC_BoutTotMove_cm	movement bouts	other bout light cycle total locomotor movement (cm)	521	448.621	374.154	544.248	433.532	415.865	459.855	521.004	571.751	380.025	296.32	480.902	382.705	252.178	546.05	580.09	286.85	414.367	331.527	435.308	250.769	429.864	0.092938	0.006207	0.140297	0.274216	0.140297	0.261862	482
BA_ME_DCLC_Other_LC_BoutRate_onperms (x 10^6)	movement bouts	other bout light cycle total locomotor onsets (per ms)	522	7.54753	6.56072	8.33897	8.98341	6.09477	8.3368	8.7321	9.80828	7.20501	4.94826	6.66594	6.36174	5.22797	10.6992	10.2384	4.83454	7.65738	4.5602	7.46738	4.34026	6.78094	0.136518	0.007743	0.294044	0.365539	0.294044	0.202151	163
BA_ME_DCLC_Other_LC_BoutRate_onperactms (x 10^6)	movement bouts	other bout light cycle total locomotor onsets within active states (per ms)	523	58.8375	48.1216	54.8881	42.8044	51.8277	43.8598	65.0216	77.6521	53.1428	59.5952	79.1852	60.3984	46.5523	62.5209	54.18	49.8789	48.6465	36.8703	53.4133	41.1198	52.2741	0.026951	0.003009	0.035962	0.104829	0.035962	0.290052	508
BA_ME_DCLC_Other_LC_BoutMeanNumber	movement bouts	other bout light cycle mean number of bouts	524	293.278	255.764	323.5	348.5	234.6	320.933	345.308	380.5	278.2	194	263.143	244.1	202.812	415.062	397.188	192.067	299.067	176.714	289.688	168.375	270.333	0.136518	0.007712	0.304211	0.363479	0.304211	0.197458	175
BA_ME_DCLC_Other_LC_BoutMeanDur_ms	movement bouts	other bout light cycle mean locomotor bout duration (ms)	525	13115.9	15453.6	13277.5	15249.9	16491.3	16624	10521.7	9031.99	13321.6	13036.6	10596.5	13008.3	14458.1	11179.1	13223.3	14651.2	16309.8	19398.5	12547.5	17698.8	13777.3	0.070233	0.005174	0.086574	0.207614	0.086574	-0.236625	171
BA_ME_DCLC_Other_LC_BoutMeanMove_cm	movement bouts	other bout light cycle mean locomotor bout movement (cm)	526	1.54321	1.48228	1.68237	1.24399	1.77265	1.43287	1.50881	1.50263	1.36601	1.52743	1.82753	1.56782	1.24341	1.31558	1.46049	1.49349	1.38553	1.87607	1.50268	1.48935	1.59013	0.153745	0.008199	0.446633	0.420676	0.446633	0.058115	505
BA_ME_DCLC_Other_LC_BoutMeanSpeed_cms	movement bouts	other bout light cycle mean locomotor bout speed (cms)	527																												185
BA_ME_DCLC_Other_LC_BoutRatioSpeed_cms	movement bouts	other bout light cycle mean bout speed ratio (cms)	528	0.122443	0.098591	0.126709	0.081574	0.107491	0.086193	0.1434	0.166368	0.102541	0.117165	0.172466	0.120525	0.086	0.117683	0.110449	0.101936	0.084951	0.096712	0.11976	0.08415	0.115416	0.032011	0.003414	0.046588	0.128072	0.046588	0.312579	178
BA_ME_DCLC_Other_LC_BoutSlopeSpeed_cms	movement bouts	other bout light cycle mean bout slope speed (cms)	529	0.012047	0.010755	0.017003	0.004706	0.010611	0.007973	0.010847	0.011351	0.011335	0.012321	0.016983	0.017339	0.00686	0.01179	0.01114	0.007899	0.004162	0.014948	0.014662	0.008746	0.018661	0.236338	0.010113	0.50436	0.445279	0.50436	0.163671	181
BA_ME_DCLC_Other_LC_BoutMeanAngle_deg	movement bouts	other bout light cycle mean locomotor turning angle (deg)	530																												516
BD_Chow_FullRsq	bout dominance	Full R^2 for chow bout dominance	531	0.930659	0.927538	0.885956	0.980839	0.940201	0.912558	0.932208	0.919828	0.871594	0.957172	0.965005	0.941224	0.918326	0.969331	0.970809	0.884875	0.873769	0.953195	0.907012	0.966644	0.862116	0.515075	0.013785	0.86054	0.57734	0.86054	0.004845	487
BD_Chow_ActProbRsq	bout dominance	R^2 for chow active state probability	532	0.624201	0.628012	0.716864	0.451986	0.605097	0.3816	0.925314	0.739723	0.673612	0.559956	0.424179	0.763678	0.602344	0.801703	0.438246	0.866176	0.726319	0.377461	0.829538	0.407256	0.531547	0.515075	0.01376	0.962237	0.598101	0.962237	-0.008783	138
BD_Chow_ActBtRateRsq	bout dominance	R^2 for chow bout rate	533	0.208059	0.217347	0.038146	0.459815	0.084445	0.412164	0.005376	0.160933	0.119489	0.344902	0.443684	0.011636	0.0696	0.044091	0.531785	0.011912	0.036387	0.551048	0.034672	0.529638	0.302812	0.484925	0.013252	0.923215	0.586789	0.923215	-0.063009	530
BD_Chow_BtSizeRsq	bout dominance	R^2 for chow bout size	534	0.098399	0.082179	0.130945	0.069039	0.25066	0.118794	0.001518	0.019173	0.078493	0.052314	0.097142	0.16591	0.246382	0.123537	0.000778	0.006787	0.111063	0.024686	0.042801	0.029751	0.027757	0.236338	0.010083	0.657555	0.506475	0.657555	0.259873	488
BD_Chow_ActProbPerRsq	bout dominance	normalized R^2 for chow active state probability	535	67.373	68.1466	80.9142	46.0815	64.3582	41.8165	99.2605	80.4197	77.2851	58.5011	43.9561	81.1367	65.5915	82.7068	45.1424	97.8869	83.1248	39.5995	91.4584	42.1309	61.6561	0.425053	0.012577	0.932728	0.590615	0.932728	-0.016472	490
BD_Chow_ActBtRatePerRsq	bout dominance	normalized R^2 for chow bout rate	536	22.0362	23.0312	4.30567	46.8797	8.98156	45.1657	0.576654	17.4959	13.7092	36.0334	45.9774	1.23626	7.57899	4.54863	54.7775	1.34615	4.16435	57.8106	3.82264	54.7914	35.1243	0.484925	0.013226	0.921027	0.587608	0.921027	-0.063716	527
BD_Chow_BtSizePerRsq	bout dominance	normalized R^2 for chow bout size	537	10.5909	8.82222	14.7801	7.03873	26.6603	13.0177	0.162877	2.08436	9.00567	5.46548	10.0665	17.6271	26.8295	12.7446	0.080101	0.766985	12.7108	2.58985	4.71895	3.07775	3.21964	0.236338	0.010053	0.651015	0.504889	0.651015	0.263608	489
BD_Water_FullRsq	bout dominance	Full R^2 for water bout dominance	538	0.926063	0.909606	0.946628	0.932125	0.904624	0.949764	0.922442	0.968303	0.827094	0.946226	0.933366	0.930054	0.84229	0.951237	0.948944	0.907938	0.847296	0.947739	0.886558	0.982978	0.8624	0.311588	0.011078	0.414457	0.409774	0.414457	0.025868	188
BD_Water_ActProbRsq	bout dominance	R^2 for water active state probability	539	0.629395	0.631694	0.582048	0.422347	0.584377	0.420202	0.766231	0.780453	0.636531	0.627734	0.667765	0.806257	0.639711	0.865135	0.396033	0.54844	0.689855	0.371173	0.789766	0.404947	0.764124	0.484925	0.013201	0.975585	0.599782	0.975585	-0.005261	298
BD_Water_ActBtRateRsq	bout dominance	R^2 for water bout rate	540	0.190865	0.23192	0.289184	0.418617	0.192549	0.496407	0.050276	0.064275	0.011209	0.138985	0.211182	0.035967	0.188697	0.050364	0.525473	0.350019	0.075198	0.529477	0.039716	0.545597	0.006466	0.454861	0.012976	0.654896	0.506736	0.654896	-0.281076	460
BD_Water_BtSizeRsq	bout dominance	R^2 for water bout size	541	0.105803	0.045992	0.075395	0.09116	0.127697	0.033155	0.105935	0.123575	0.179354	0.179506	0.054419	0.087831	0.013881	0.035738	0.027438	0.009479	0.082243	0.047089	0.057076	0.032434	0.09181	0.003642	0.000789	0.003183	0.021527	0.003183	1.20193	465
BD_Water_ActProbPerRsq	bout dominance	normalized R^2 for water active state probability	542	68.0838	70.0781	61.4865	45.3102	64.5989	44.2428	83.0655	80.6001	76.96	66.3408	71.5438	86.6892	75.9491	90.9484	41.734	60.405	81.4184	39.164	89.0823	41.1959	88.6044	0.338792	0.011366	0.816366	0.570336	0.816366	-0.041654	466
BD_Water_ActBtRatePerRsq	bout dominance	normalized R^2 for water bout rate	543	20.3635	24.7992	30.5489	44.91	21.285	52.2663	5.45028	6.63787	1.35521	14.6884	22.6259	3.86718	22.4029	5.29454	55.3745	38.551	8.87506	55.8674	4.47982	55.5045	0.749746	0.454861	0.01295	0.644511	0.504473	0.644511	-0.284305	467
BD_Water_BtSizePerRsq	bout dominance	normalize R^2 for water bout size	544	11.5527	5.1227	7.96462	9.77984	14.1161	3.49084	11.4842	12.762	21.6848	18.9707	5.83036	9.44362	1.64806	3.75703	2.89143	1.04401	9.70657	4.96858	6.43789	3.29958	10.6459	0.004554	0.000868	0.005743	0.030824	0.005743	1.17325	468
BD_Go_FullRsq	bout dominance	Full R^2 for go bout dominance	545	0.972795	0.961194	0.959091	0.999536	0.975402	0.998048	0.955003	0.95305	0.987708	0.97817	0.97092	0.951021	0.949796	0.980432	0.987833	0.974915	0.874924	0.988819	0.936088	0.998874	0.951284	0.285375	0.010876	0.377516	0.392774	0.377516	0.017308	469
BD_Go_ActProbRsq	bout dominance	R^2 for go active state probability	546	0.682451	0.673883	0.92459	0.399772	0.714058	0.414915	0.553069	0.798968	0.940271	0.630195	0.771233	0.677438	0.608166	0.780421	0.453853	0.752776	0.660537	0.466587	0.910063	0.406802	0.773847	0.484925	0.013176	0.91973	0.589003	0.91973	0.018227	153
BD_Go_ActBtRateRsq	bout dominance	R^2 for go bout rate	547	0.19823	0.189641	0.03009	0.432769	0.152435	0.448706	0.331	0.06323	0.04575	0.220434	0.019438	0.238449	0.05795	0.04512	0.52459	0.08818	0.051264	0.517093	0.02514	0.442251	0.120353	0.425053	0.012551	0.920694	0.588505	0.920694	0.063906	161
BD_Go_BtSizeRsq	bout dominance	R^2 for go bout size	548	0.092114	0.09767	0.004412	0.166994	0.108909	0.134427	0.070933	0.090851	0.001687	0.127541	0.180249	0.035134	0.28368	0.15489	0.009391	0.133959	0.163123	0.005139	0.000884	0.149821	0.057084	0.515075	0.013734	0.878769	0.583778	0.878769	-0.084495	168
BD_Go_ActProbPerRsq	bout dominance	normalized R^2 for go active state probability	549	70.3212	70.4309	96.4027	39.9958	73.2065	41.5727	57.9128	83.8328	95.1973	64.4259	79.4332	71.2327	64.0312	79.5997	45.9443	77.2146	75.4965	47.1863	97.2198	40.7261	81.3476	0.425053	0.012525	0.990354	0.604465	0.990354	-0.002247	160
BD_Go_ActBtRatePerRsq	bout dominance	normalized R^2 for go bout rate	550	20.2557	19.3144	3.1373	43.297	15.6279	44.9584	34.6596	6.63448	4.63192	22.5353	2.00205	25.0729	6.10129	4.6021	53.1051	9.04486	5.85929	52.294	2.6857	44.275	12.6516	0.425053	0.0125	0.913604	0.591805	0.913604	0.068651	148
BD_Go_BtSizePerRsq	bout dominance	normalized R^2 for go bout size	551	9.42306	10.2547	0.459998	16.7072	11.1655	13.469	7.42757	9.53271	0.170758	13.0388	18.5648	3.69434	29.8675	15.7982	0.950667	13.7406	18.6442	0.519675	0.094487	14.999	6.00074	0.425053	0.012474	0.826884	0.572948	0.826884	-0.122025	150
BD_Stop_FullRsq	bout dominance	Full R^2 for stop bout dominance	552	0.974806	0.962246	0.958699	0.999554	0.97546	0.997502	0.954132	0.961021	0.986956	0.978212	0.971293	0.965229	0.946241	0.978985	0.984982	0.977275	0.882553	0.985049	0.952385	0.998511	0.947815	0.236338	0.010023	0.292632	0.366479	0.292632	0.018709	158
BD_Stop_ActProbRsq	bout dominance	R^2 for stop active state probability	553	0.608129	0.584745	0.80124	0.40427	0.650553	0.370343	0.461677	0.650507	0.791974	0.623426	0.782436	0.544863	0.603519	0.739061	0.3977	0.564692	0.601432	0.366732	0.745259	0.383159	0.680856	0.285375	0.010847	0.743132	0.543895	0.743132	0.056571	151
BD_Stop_ActBtRateRsq	bout dominance	R^2 for stop bout rate	554	0.177178	0.166035	0.01446	0.436944	0.109369	0.404559	0.273156	0.055856	0.032465	0.230443	0.026848	0.187678	0.023903	0.042757	0.46788	0.079437	0.033713	0.41002	0.030098	0.418401	0.10429	0.454861	0.012924	0.88629	0.585325	0.88629	0.093712	183
BD_Stop_BtSizeRsq	bout dominance	R^2 for stop bout size	555	0.189499	0.211467	0.142999	0.158339	0.215539	0.222599	0.219298	0.254658	0.162517	0.124343	0.162009	0.232688	0.318818	0.197168	0.119402	0.333146	0.247408	0.208297	0.177028	0.196951	0.162669	0.338792	0.01134	0.410055	0.410219	0.410055	-0.15824	455
BD_Stop_ActProbPerRsq	bout dominance	normalized R^2 for stop active state probability	556	62.4897	61.0246	83.5758	40.445	66.6919	37.1271	48.3872	67.6892	80.2441	63.7312	80.5561	56.4491	63.7807	75.4925	40.3764	57.7823	68.1468	37.2298	78.2518	38.3731	71.8342	0.425053	0.012448	0.846631	0.576008	0.846631	0.034226	519
BD_Stop_ActBtRatePerRsq	bout dominance	normalized R^2 for stop bout rate	557	18.0487	16.918	1.50827	43.714	11.212	40.5572	28.6288	5.81212	3.28938	23.5576	2.76412	19.4439	2.52613	4.3675	47.5013	8.12843	3.81996	41.6243	3.1603	41.9024	11.0032	0.454861	0.012899	0.885321	0.586978	0.885321	0.09334	173
BD_Stop_BtSizePerRsq	bout dominance	normalized R^2 for stop bout size	558	19.4616	22.0574	14.916	15.841	22.0961	22.3157	22.984	26.4987	16.4665	12.7113	16.6798	24.107	33.6931	20.14	12.1223	34.0893	28.0332	21.1459	18.5879	19.7245	17.1625	0.285375	0.010819	0.362061	0.381389	0.362061	-0.180632	272
BD_Other_FullRsq	bout dominance	Full R^2 for other bout dominance	559	0.975041	0.961351	0.96211	0.999043	0.975655	0.997575	0.961103	0.963519	0.98843	0.977945	0.972867	0.952162	0.942948	0.979486	0.987266	0.971742	0.87993	0.989612	0.954786	0.999392	0.943389	0.260261	0.010478	0.269543	0.35742	0.269543	0.020399	258
BD_Other_ActProbRsq	bout dominance	R^2 for other active state probability	560	0.600409	0.722512	0.686246	0.446374	0.596702	0.39117	0.498978	0.640788	0.921513	0.587318	0.648194	0.586802	0.917573	0.89695	0.428243	0.759131	0.840608	0.421361	0.888395	0.375874	0.775991	0.136518	0.007682	0.165925	0.298432	0.165925	-0.267076	493
BD_Other_ActBtRateRsq	bout dominance	R^2 for other bout rate	561	0.197012	0.168533	0.030015	0.478709	0.109492	0.425361	0.298382	0.109062	0.024974	0.26549	0.054135	0.174497	0.023451	0.052956	0.505382	0.064205	0.033289	0.469486	0.025891	0.413078	0.087858	0.192337	0.009414	0.735435	0.540602	0.735435	0.225249	491
BD_Other_BtSizeRsq	bout dominance	R^2 for other bout size	562	0.177621	0.070307	0.245849	0.07396	0.26946	0.181045	0.163743	0.213669	0.041943	0.125137	0.270538	0.190863	0.001924	0.029581	0.053641	0.148406	0.006033	0.098765	0.0405	0.210441	0.07954	0.003642	0.000777	0.003936	0.022946	0.003936	1.33706	451
BD_Other_ActProbPerRsq	bout dominance	normalized R^2 for other active state probability	563	61.6343	75.6845	71.3272	44.6802	61.1592	39.212	51.9172	66.5049	93.23	60.0563	66.6272	61.6284	97.309	91.5735	43.3766	78.1206	95.5312	42.5784	93.0465	37.6102	82.2557	0.092938	0.006178	0.140485	0.273005	0.140485	-0.296265	497
BD_Other_ActBtRatePerRsq	bout dominance	normalized R^2 for other bout rate	564	20.0829	17.1282	3.11973	47.9168	11.2224	42.6395	31.0458	11.3191	2.52664	27.1478	5.56444	18.3264	2.487	5.4065	51.1901	6.60722	3.78312	47.4414	2.71169	41.3329	9.31306	0.192337	0.009382	0.727102	0.536811	0.727102	0.229592	143
BD_Other_BtSizePerRsq	bout dominance	normalized R^2 for other bout size	565	18.2829	7.18732	25.5531	7.40305	27.6184	18.1485	17.037	22.1759	4.24338	12.7959	27.8083	20.0452	0.203994	3.02002	5.43327	15.2722	0.685672	9.98016	4.2418	21.0569	8.43128	0.003642	0.000766	0.003691	0.022692	0.003691	1.34697	133
